# Supplementary material for: Metabolome and transcriptome analyses identify the plant immunity systems that facilitate sesquiterpene and lignan biosynthesis in Syringa pinnatifolia Hemsl
Source: BMC Plant Biol. 2022 Mar 22;22:132. doi: 10.1186/s12870-022-03537-5 (PMC8939180; doi:10.1186/s12870-022-03537-5)
Supplement: Supplementary file 1 — Additional file 1. [file 12870_2022_3537_MOESM1_ESM.zip]

Archive with 2 entries (2 files):
- Supplementary_Figures_and_tables.pdf
- Supplementary_Table_S1-S3_revised.xlsx
