# Supplementary material for: Metabolome and transcriptome analyses identify the plant immunity systems that facilitate sesquiterpene and lignan biosynthesis in Syringa pinnatifolia Hemsl
Source: BMC Plant Biol. 2022 Mar 22;22:132. doi: 10.1186/s12870-022-03537-5 (PMC8939180; doi:10.1186/s12870-022-03537-5)
Supplement: Supplementary file 1 — Additional file 1. [file 12870_2022_3537_MOESM1_ESM.zip › Supplementary_Table_S1-S3_revised.xlsx]

## Sheet: Table S1
Table S1 Metabolome information from the non-targeted metabolome analysis of the volatile organic compounds.
Index	Compounds	Exact mass(Da)	Formula	Class	TSP_1	TSP_2	TSP_3	SSP_1	SSP_2	SSP_3	VIP	p_value	FDR	Log2FC	Type
KMW0084	Pyridine	79.042	C5H5N	Heterocyclic compound	321883	261780	273489	206399	220953	176963	0.964392	0.018351	0.023562	-0.50425	insignificant
KMW0066	Hexanal	100.089	C6H12O	Aldehyde	4.29087e+06	3.89606e+06	3.89744e+06	71746.8	148023	169052	1.07714	0.00019923	0.00032888	-4.9579	down
KMW0068	3-Hexenal, (Z)-	98.073	C6H10O	Aldehyde	51322.2	39915.9	44419.2	1	1	1	1.08932	1.2818e-08	1.9022e-07	-15.465	down
KMW0088	2-Hexenal, (E)-	98.073	C6H10O	Aldehyde	1.23825e+06	1.09394e+06	1.05477e+06	1	1	1	1.08931	8.8386e-10	3.0641e-08	-20.107	down
KMW0044	1-Butanol, 2-methyl-, (S)-	88.089	C5H12O	Alcohol	341798	307251	302623	1	1	1	1.08933	5.0195e-10	2.6101e-08	-18.275	down
KMW0102	1-Hexanol	102.104	C6H14O	Alcohol	2.84572e+06	1.9311e+06	1.54735e+06	52802.2	47518.1	30073.4	1.07943	9.787e-05	0.00017174	-5.5999	down
KMW0113	2-Heptanone	114.104	C7H14O	Ketone	522522	518522	600686	234153	467489	249471	0.866431	0.057863	0.067768	-0.78753	insignificant
KMW0115	Styrene	104.063	C8H8	Aromatics	1.22405e+06	734615	437670	264409	279574	238995	0.937506	0.026209	0.032449	-1.6138	insignificant
KMW0156	2-Heptenal, (Z)-	112.089	C7H12O	Aldehyde	354857	379840	382084	60299	105075	87121.7	1.06426	0.00078448	0.0011432	-2.145	down
KMW0158	Benzaldehyde	106.042	C7H6O	Aldehyde	293305	182893	233855	177449	279515	212159	0.167559	0.77312	0.78828	-0.085658	insignificant
XMW0301	Mesitylene	120.094	C9H12	Aromatics	33011.4	30692.9	51803.4	23457.2	20773.8	13606.3	0.90568	0.041284	0.049351	-0.99792	insignificant
WMW0028	4-Heptanone, 2,6-dimethyl-	142.136	C9H18O	Ketone	604637	483456	836475	382322	370845	188674	0.868542	0.057994	0.067768	-1.031	insignificant
KMW0173	1-Octen-3-ol	128.12	C8H16O	Alcohol	383761	275593	387443	214934	205903	148091	0.962923	0.019754	0.025054	-0.87967	insignificant
KMW0035	Butanoic acid	88.052	C4H8O2	Alcohol	270533	213757	255122	209995	232266	108615	0.612853	0.24166	0.26737	-0.42465	insignificant
KMW0201	2,4-Heptadienal, (E,E)-	110.073	C7H10O	Aldehyde	259963	354689	367599	37054.5	48343.2	33474.7	1.07744	0.00016901	0.00028351	-3.0467	down
KMW0204	Acetic acid, hexyl ester	144.115	C8H16O2	Ester	129443	187757	131555	1	1	1	1.08894	6.491e-08	3.0685e-07	-17.191	down
XMW0601	2-Ethyl-1-hexanol	130.136	C8H18O	Alcohol	406395	387621	401987	144917	219706	143033	1.03525	0.003455	0.0048557	-1.2363	down
KMW0230	3-Octen-2-one	126.104	C8H14O	Ketone	39287.2	45942.9	35967.2	1	1	1	1.0891	1.2474e-08	1.9022e-07	-15.302	down
D374	(-)-trans-Pinane	138.141	C10H18	Terpene	20545.9	23864.1	25476.9	17098.3	41118.5	32530.3	0.380173	0.49665	0.53249	0.37683	insignificant
KMW0253	2-octenal	126.104	C8H14O	Aldehyde	104427	120630	121163	44338.9	77614.5	47809.2	0.976336	0.015128	0.020171	-1.0282	insignificant
KMW0233	Acetophenone	120.058	C8H8O	Ketone	118788	32841.5	42255.3	26708.1	33827.2	29425.5	0.660104	0.20234	0.22873	-1.1078	insignificant
XMW1127	Formic acid, octyl ester	158.131	C9H18O2	Ester	862809	593192	619790	348002	581073	472925	0.788186	0.10347	0.11956	-0.56618	insignificant
KMW0288	Heptanoic acid, ethyl ester	158.131	C9H18O2	Ester	1.08444e+06	997744	1.43773e+06	1.12924e+06	1.15004e+06	1.27398e+06	0.0814709	0.86889	0.87733	0.013601	insignificant
KMW0282	Nonanal	142.136	C9H18O	Aldehyde	420622	333921	280958	75830.3	118941	140890	1.01733	0.0063558	0.0088134	-1.6252	down
KMW0284	Phenylethyl Alcohol	122.073	C8H10O	Alcohol	171515	86868.3	107963	132866	187427	157937	0.602824	0.25386	0.2779	0.3845	insignificant
KMW0302	cis-Rose oxide	154.136	C10H18O	Terpene	104866	121689	115614	12828.6	11576	13225.8	1.08792	3.1324e-06	6.9314e-06	-3.1847	down
KMW0338	2-Nonenal, (E)-	140.12	C9H16O	Aldehyde	93044.5	68751.4	63984.1	35352.2	53530	43089.2	0.924755	0.031616	0.038683	-0.77469	insignificant
KMW0404	Naphthalene	128.063	C10H8	Aromatics	339578	212674	218541	206402	210494	179775	0.642349	0.21563	0.24114	-0.36941	insignificant
KMW0406	Dodecane	170.203	C12H26	Alkanes	169894	203808	184521	257657	111985	164264	0.216283	0.70696	0.73524	-0.064256	insignificant
KMW0437	Acetic acid, 2-phenylethyl ester	164.084	C10H12O2	Ester	2.00814e+06	1.44906e+06	1.77769e+06	2.21775e+06	1.9644e+06	1.59383e+06	0.37031	0.50915	0.54032	0.14191	insignificant
XMW0110	Dodecane, 4,6-dimethyl-	198.235	C14H30	Alkanes	95788.1	70599.8	58001.4	40280.7	11530.8	23339.1	0.912249	0.037503	0.045352	-1.5781	insignificant
XMW0164	Theaspirane	194.167	C13H22O	Terpene	319782	463730	432872	10779.3	13470.8	10840.7	1.08594	1.2849e-05	2.5699e-05	-5.1154	down
XMW0943	Undecane, 3,5-dimethyl-	184.219	C13H28	Alkanes	106557	68333.6	68709.1	73293.7	63864.5	64904.3	0.517238	0.33957	0.36787	-0.26971	insignificant
XMW0179	Dodecane, 2,6,11-trimethyl-	212.25	C15H32	Alkanes	63152.6	65505.7	48572.2	40276.5	24750.9	33804.9	0.942863	0.025211	0.03159	-0.84257	insignificant
XMW0384	β-Patchoulene	204.188	C15H24	Terpene	1	1	1	116705	193902	68816.1	1.0883	2.587e-06	5.8488e-06	16.948	up
XMW0419	Tetradecane, 2-methyl-	212.25	C15H32	Alkanes	51122.4	41086.8	38870.8	114747	42529.1	26133.6	0.184543	0.7542	0.7766	0.48463	insignificant
KMW0604	Bicyclogermacrene	204.188	C15H24	Terpene	1	1	1	2.47479e+06	3.26289e+06	1.17858e+06	1.08872	1.136e-06	2.7474e-06	21.137	up
KMW0564	α-Guaiene	204.188	C15H24	Terpene	1	1	1	5.42404e+06	7.97944e+06	3.36881e+06	1.08903	4.0408e-07	1.1059e-06	22.415	up
XMW0985	2-Isopropenyl-4a,8-dimethyl-1,2,3,4,4a,5,6,8a-octahydronaphthalene	204.188	C15H24	Terpene	1	1	1	1.42215e+06	1.29892e+06	727098	1.08907	3.1199e-07	9.2705e-07	20.132	up
XMW0552	2,2'-Isopropylidenebis(5-methylfuran)	204.115	C13H16O2	Heterocyclic compound	1	1	1	4.38847e+06	4.94822e+06	2.71616e+06	1.08922	1.2752e-07	4.7365e-07	21.938	up
XMW1153	1R,4R,7R,11R-1,3,4,7-Tetramethyltricyclo[5.3.1.0(4,11)]undec-2-ene	204.188	C15H24	Terpene	1	1	1	4.45746e+06	4.94822e+06	2.69378e+06	1.08921	1.4038e-07	4.9454e-07	21.943	up
KMW0551	Tetradecane	198.235	C14H30	Alkanes	563166	414728	425779	656773	332524	463909	0.0139148	0.9788	0.9788	0.050032	insignificant
XMW0469	(-)-4(R)-Guaia-6,9-diene	204.188	C15H24	Terpene	1	1	1	1.36591e+06	1.46182e+06	745930	1.08907	3.3128e-07	9.3117e-07	20.184	up
XMW0061	Ethanone, 1,1',1''-(1,3,5-benzenetriyl)tris-	204.079	C12H12O3	Ketone	1	1	1	308130	319557	245141	1.08937	1.1378e-08	1.9022e-07	18.15	up
XMW0074	2,5-Cyclohexadiene-1,4-dione, 2,6-bis(1,1-dimethylethyl)-	220.146	C14H20O2	Ketone	1	1	1	170009	196936	122293	1.08924	1.1456e-07	4.4127e-07	17.315	up
XMW0142	Clovene	204.188	C15H24	Terpene	95529.8	96070.8	32272.7	318467	353138	855930	0.977429	0.015862	0.020881	2.7705	insignificant
XMW0380	Calarene	204.188	C15H24	Terpene	95529.8	96070.8	24521.5	330472	401131	855930	0.969649	0.01834	0.023562	2.8769	insignificant
XMW0547	(-)-1,2,2α,3,3,4,6,7,8,8α-decahydro-2α,7,8-trimethylacenaphthylene	204.188	C15H24	Terpene	1	1	1	280987	356402	223163	1.08927	8.0734e-08	3.3585e-07	18.13	up
XMW0865	8-Isopropyl-1-methyltricyclo[4.4.0.02,7]dec-3-ene-3-carbaldehyde	218.167	C15H22O	Terpene	1	1	1	167196	196200	114143	1.08917	1.9584e-07	6.5702e-07	17.28	up
XMW1149	Panaginsene	204.188	C15H24	Terpene	1	1	1	1.85891e+06	2.03593e+06	1.31368e+06	1.08931	4.493e-08	2.4125e-07	20.727	up
XMW1408	β-Maaliene	204.188	C15H24	Terpene	1	1	1	1.85891e+06	2.03593e+06	1.31368e+06	1.08931	4.493e-08	2.4125e-07	20.727	up
KMW0582	Guaiene	204.188	C15H24	Terpene	5352	21465.6	6343.41	3.34342e+06	2.00215e+06	2.07377e+06	1.07589	0.00028115	0.00044984	7.8057	up
KMW0566	γ-Selinene	204.188	C15H24	Terpene	1	1	1	391240	639546	395612	1.08916	1.4266e-07	4.9454e-07	18.859	up
KMW0589	Humulene	204.188	C15H24	Terpene	124015	672002	150536	4.50529e+07	3.06125e+07	3.16531e+07	1.06625	0.00078812	0.0011432	6.825	up
XMW0383	1,4,7,-Cycloundecatriene, 1,5,9,9-tetramethyl-, Z,Z,Z-	204.188	C15H24	Terpene	122842	671971	151311	4.46734e+07	3.06082e+07	3.16849e+07	1.06619	0.00079146	0.0011432	6.8209	up
WMW0223	Cedrene	204.188	C15H24	Terpene	17729.4	81199	16936.8	4.97877e+06	3.31308e+06	3.37988e+06	1.06657	0.00078265	0.0011432	6.6544	up
XMW0743	(-)-Aristolene	204.188	C15H24	Terpene	1	1	1	4.97877e+06	3.31308e+06	3.37988e+06	1.08922	3.5127e-08	2.1489e-07	21.892	up
XMW0872	6-Isopropenyl-4,8a-dimethyl-1,2,3,5,6,7,8,8a-octahydro-2-naphthalenyl acetate	262.193	C17H26O2	Terpene	43040.5	62517.9	39924.7	298501	349564	257052	1.07465	0.00036486	0.00056636	2.6373	up
KMW0606	α-Muurolene	204.188	C15H24	Terpene	1	1	1	1.84344e+06	2.1337e+06	1.47663e+06	1.08935	1.829e-08	1.9022e-07	20.794	up
XMW1013	Isolongifolene, 4,5-dehydro-	202.172	C15H22	Terpene	1	1	1	487902	451789	437466	1.08937	2.282e-10	2.3733e-08	18.808	up
D318	β-Oplopenone	220.183	C15H24O	Terpene	1	1	1	4.09268e+06	3.53187e+06	2.67099e+06	1.08931	2.8815e-08	2.1405e-07	21.711	up
XMW1172	3,6-Dimethyl-4H-furo[3,2-c]pyran-4-one	164.047	C9H8O3	Ketone/Heterocyclic Compound	17591	29896.5	15582.3	1.24177e+07	1.35971e+07	1.2219e+07	1.08798	5.8356e-06	1.2386e-05	9.2437	up
D65	Dihydroagarofuran	222.198	C15H26O	Terpene	1	1	1	4.67538e+06	4.98212e+06	3.27432e+06	1.08933	3.2211e-08	2.1489e-07	22.039	up
KMW0576	Aromandendrene	204.188	C15H24	Terpene	13520.2	41262.3	10970.5	2.71781e+06	3.39335e+06	2.77991e+06	1.07688	0.00026057	0.00042343	7.0792	up
KMW0590	Valencene	204.188	C15H24	Terpene	28850.6	39969.9	14951.7	2.71087e+06	3.39583e+06	2.58698e+06	1.08235	9.7336e-05	0.00017174	6.6974	up
KMW0602	Pentadecane	212.25	C15H32	Alkanes	5.80872e+06	5.61254e+06	4.90611e+06	4.66211e+06	2.16976e+06	4.67505e+06	0.672118	0.19404	0.22176	-0.50479	insignificant
XMW1257	2,4a-Epidioxy-5,6,7,8-tetrahydro-2,5,5,8a-tetramethyl-2H-1-benzopyran	224.141	C13H20O3	Heterocyclic compound	1	1	1	1.39846e+07	1.17294e+07	9.24664e+06	1.08933	1.7739e-08	1.9022e-07	23.474	up
KMW0522	Copaene	204.188	C15H24	Terpene	19955.2	27619	13651.2	1.59174e+07	2.63043e+07	1.49613e+07	1.08703	1.4551e-05	2.8554e-05	9.8672	up
XMW0992	nootkatene	202.172	C15H22	Terpene	1	1	1	1.60614e+07	2.6475e+07	1.50752e+07	1.08925	7.6908e-08	3.3327e-07	24.195	up
XMW1030	4,6,6-Trimethyl-2-(3-methylbuta-1,3-dienyl)-3-oxatricyclo[5.1.0.0(2,4)]octane	218.167	C15H22O	Terpene	1	1	1	868516	1.37029e+06	721663	1.08913	2.2011e-07	7.1536e-07	19.912	up
XMW1038	Longifolenaldehyde	220.183	C15H24O	Terpene	1	1	1	7.17821e+06	7.9975e+06	5.45552e+06	1.08936	1.6463e-08	1.9022e-07	22.713	up
XMW0288	Cyclopenta[c]pentalen-3(3aH)-one, octahydro-1,2,3a,6-tetramethyl-	220.183	C15H24O	Terpene	1	1	1	8.30161e+06	9.51954e+06	6.50399e+06	1.08936	1.4479e-08	1.9022e-07	22.951	up
XMW0271	Cadina-1(10),6,8-triene	202.172	C15H22	Terpene	1	1	1	171983	247689	217119	1.08922	3.443e-08	2.1489e-07	17.695	up
XMW0231	(-)-Oplopanone	238.193	C15H26O2	Terpene	1	1	1	4.13274e+06	5.25862e+06	3.49587e+06	1.08934	2.1828e-08	2.0637e-07	22.034	up
XMW0869	Neoisolongifolene, 8,9-dehydro-	202.172	C15H22	Terpene	1	1	1	1.64193e+06	4.25408e+06	1.72465e+06	1.08861	1.1936e-06	2.8212e-06	21.277	up
XMW0227	ar-Himachalene	202.172	C15H22	Terpene	1	1	1	1.64468e+06	4.26538e+06	1.68994e+06	1.08859	1.2545e-06	2.8993e-06	21.273	up
XMW0999	Isoaromadendrene epoxide	220.183	C15H24O	Terpene	1	1	1	674728	531070	429906	1.08925	5.6942e-08	2.82e-07	19.057	up
KMW0673	α-Cadinol	222.198	C15H26O	Terpene	1	1	1	1.14506e+07	1.94037e+07	1.06042e+07	1.08921	1.0774e-07	4.3098e-07	23.72	up
D250	2-ethylbenzene-1,4-diol	138.068	C8H10O2	Aromatics	1	1	1	2.30748e+06	1.90805e+06	1.15482e+06	1.08909	2.5648e-07	8.0831e-07	20.772	up
NMW0473	9,12,15-Octadecatrienoic acid, (Z,Z,Z)-	278.225	C18H30O2	Acid	1	1	1	3.31248e+06	7.11024e+06	3.03966e+06	1.08889	5.9109e-07	1.5368e-06	22.097	up
XMW1183	Menthol, 1'-(butyn-3-one-1-yl)-, (1S,2S,5R)-	222.162	C14H22O2	Terpene	1	1	1	7.58393e+06	1.07743e+07	6.12419e+06	1.08927	6.9254e-08	3.1315e-07	22.96	up
XMW0391	3,5,11-Eudesmatriene	202.172	C15H22	Terpene	1	1	1	866126	941477	649379	1.08934	2.8087e-08	2.1405e-07	19.643	up
KMW0642	Hexadecane	226.266	C16H34	Alkanes	286977	325470	322307	378557	231389	251978	0.340432	0.54636	0.57395	-0.11703	insignificant
KMW0643	Caryophyllene oxide	220.183	C15H24O	Terpene	16757.2	45242.5	16180.8	4.26932e+06	7.21113e+06	4.36951e+06	1.08045	0.00013905	0.00023706	7.6635	up
XMW0195	Ledane	206.203	C15H26	Terpene	44945.3	153466	47795.4	1	1	1	1.08589	9.8365e-06	2.0059e-05	-16.325	down
XMW0558	Longiborneol	222.198	C15H26O	Terpene	1	1	1	8.46347e+07	1.1861e+08	7.19419e+07	1.08933	2.5087e-08	2.1405e-07	26.451	up
XMW0853	Neointermedeol	222.198	C15H26O	Terpene	2779.08	15174.9	4847.32	1.86989e+07	2.80272e+07	1.77367e+07	1.08171	9.5476e-05	0.00017174	11.465	up
XMW0381	α-Pinene, 10-(2-oxopropyl)-	192.151	C13H20O	Ketone	1	1	1	1.89811e+06	2.97283e+06	1.38226e+06	1.08907	3.3027e-07	9.3117e-07	20.991	up
XMW0027	Ledol	222.198	C15H26O	Terpene	1	1	1	2.01546e+07	3.78416e+07	1.33983e+07	1.08892	6.1188e-07	1.5521e-06	24.504	up
XMW0088	Pyrolo[3,2-d]pyrimidin-2,4(1H,3H)-dione	151.038	C6H5N3O2	Ketone	10718.9	13068.7	11027.5	2.92482e+07	6.16007e+07	2.8908e+07	1.08763	6.1741e-06	1.2842e-05	11.748	up
D337	α-Cedrene epoxide	220.183	C15H24O	Terpene	4829.03	8090.6	6453.4	1.60806e+07	2.36594e+07	1.22181e+07	1.08778	5.393e-06	1.1685e-05	11.389	up
WMW0191	9,12-Octadecadienoic acid (Z,Z)-	280.24	C18H32O2	Acid	16389.8	10442	13806	1.86262e+06	2.29191e+06	1.20204e+06	1.0847	3.017e-05	5.6029e-05	7.0423	up
XMW0139	6-Isopropyl-1,4-dimethylnaphthalene	198.141	C15H18	Terpene	79807	51186.1	53250.7	523187	477975	836446	1.06812	0.0005173	0.00079116	3.3181	up
XMW0987	Eudesma-2,4,11-triene	202.172	C15H22	Terpene	1	1	1	551745	414877	226601	1.0887	1.0473e-06	2.5933e-06	18.601	up
XMW1022	Germacrone	218.167	C15H22O	Terpene	1	1	1	1.12615e+08	2.05483e+08	1.68697e+08	1.08919	4.6393e-08	2.4125e-07	27.274	up
XMW1501	Zerumbone	218.167	C15H22O	Terpene	198429	559929	177334	1.11188e+08	2.05779e+08	1.69279e+08	1.08177	9.908e-05	0.00017174	9.0214	up
KMW0668	2H-1-Benzopyran-2-one, 7-methoxy-	176.047	C10H8O3	Heterocyclic compound	28697.5	100543	28499.7	9.71872e+06	2.54402e+07	1.9103e+07	1.07537	0.0003004	0.00047336	8.4262	up
NMW0492	trans-Geranylgeraniol	290.261	C20H34O	Terpene	1	1	1	183484	377982	243976	1.08885	4.8592e-07	1.2958e-06	18.034	up
XMW1047	Benzofuran, 7-cyclohexyl-2,3-dihydro-2-methyl-	216.151	C15H20O	Heterocyclic compound	1	1	1	218682	422299	309322	1.08893	3.0748e-07	9.2705e-07	18.273	up
XMW0055	7,9-Di-tert-butyl-1-oxaspiro(4,5)deca-6,9-diene-2,8-dione	276.173	C17H24O3	Heterocyclic compound	1	1	1	14667.4	11063.1	4341.35	1.08632	1.5923e-05	3.0667e-05	13.291	up
D322	Epizizanone	218.167	C15H22O	Terpene	1	1	1	8543.01	33122.8	14514.8	1.08602	1.6339e-05	3.0896e-05	14.193	up
WMW0034	Cupressene	272.25	C20H32	Terpene	921.639	3824.05	3847.61	20359.5	41666.8	18597.4	0.990671	0.012046	0.01627	3.2299	insignificant
XMW0763	α-Kaurene	272.25	C20H32	Terpene	3095.31	10193.4	10805.2	49162.2	90500.3	51093.9	1.00525	0.0087188	0.011931	2.985	up
KMW0727	Heneicosane	296.344	C21H44	Alkanes	17151.1	10263	6174.05	203833	156475	110673	1.05788	0.0014312	0.0020389	3.8096	up

## Sheet: Table S2
Table S2 Detailed information on differentially accumulated terpenoids in the non-targeted metabolome.
Index	Compounds	Exact mass(Da)	Formula	Classification	Subclassification	RT	VIP	p_value	FDR	Log2FC	Type
XMW0743	(-)-Aristolene	204.188	C15H24	sesquiterpene	Aristolane	24.21	1.08922	3.5127e-08	2.1489e-07	21.892	up
XMW0195	Ledane	206.203	C15H26	sesquiterpene	Aromadendrane	27.69	1.08589	9.8365e-06	2.0059e-05	-16.325	down
KMW0576	Aromandendrene	204.188	C15H24	sesquiterpene	Aromadendrane	24.88	1.07688	0.00026057	0.00042343	7.0792	up
XMW0027	Ledol	222.198	C15H26O	sesquiterpene	Aromadendrane	28.77	1.08892	6.1188e-07	1.5521e-06	24.504	up
XMW0999	Isoaromadendrene epoxide	220.183	C15H24O	sesquiterpene	Aromadendrane	26.61	1.08925	5.6942e-08	2.82e-07	19.057	up
XMW0227	ar-Himachalene	202.172	C15H22	sesquiterpene	Bisabolane	26.37	1.08859	1.2545e-06	2.8993e-06	21.273	up
KMW0522	Copaene	204.188	C15H24	sesquiterpene	Cadinane	25.3	1.08703	1.4551e-05	2.8554e-05	9.8672	up
KMW0606	α-Muurolene	204.188	C15H24	sesquiterpene	Cadinane	24.47	1.08935	1.829e-08	1.9022e-07	20.794	up
KMW0673	α-Cadinol	222.198	C15H26O	sesquiterpene	Cadinane	26.92	1.08921	1.0774e-07	4.3098e-07	23.72	up
XMW0271	Cadina-1(10),6,8-triene	202.172	C15H22	sesquiterpene	Cadinane	25.8	1.08922	3.443e-08	2.1489e-07	17.695	up
XMW0865	8-Isopropyl-1-methyltricyclo[4.4.0.02,7]dec-3-ene-3-carbaldehyde	218.167	C15H22O	sesquiterpene	Cadinane	23.65	1.08917	1.9584e-07	6.5702e-07	17.28	up
KMW0643	Caryophyllene oxide	220.183	C15H24O	sesquiterpene	Caryophyllane	27.55	1.08045	0.00013905	0.00023706	7.6635	up
KMW0590	Valencene	204.188	C15H24	sesquiterpene	Eremophilane	24.88	1.08235	9.7336e-05	0.00017174	6.6974	up
XMW0992	nootkatene	202.172	C15H22	sesquiterpene	Eremophilane	25.3	1.08925	7.6908e-08	3.3327e-07	24.195	up
KMW0566	γ-Selinene	204.188	C15H24	sesquiterpene	Eudesmane	23.98	1.08916	1.4266e-07	4.9454e-07	18.859	up
XMW0139	6-Isopropyl-1,4-dimethylnaphthalene	198.141	C15H18	sesquiterpene	Eudesmane	29.19	1.06812	0.0005173	0.00079116	3.3181	up
XMW0391	3,5,11-Eudesmatriene	202.172	C15H22	sesquiterpene	Eudesmane	27.45	1.08934	2.8087e-08	2.1405e-07	19.643	up
XMW0853	Neointermedeol	222.198	C15H26O	sesquiterpene	Eudesmane	27.98	1.08171	9.5476e-05	0.00017174	11.465	up
XMW0872	6-Isopropenyl-4,8a-dimethyl-1,2,3,5,6,7,8,8a-octahydro-2-naphthalenyl acetate	262.193	C17H26O2	sesquiterpene	Eudesmane	24.29	1.07465	0.00036486	0.00056636	2.6373	up
XMW0985	2-Isopropenyl-4a,8-dimethyl-1,2,3,4,4a,5,6,8a-octahydronaphthalene	204.188	C15H24	sesquiterpene	Eudesmane	22.25	1.08907	3.1199e-07	9.2705e-07	20.132	up
XMW0987	Eudesma-2,4,11-triene	202.172	C15H22	sesquiterpene	Eudesmane	30.08	1.0887	1.0473e-06	2.5933e-06	18.601	up
XMW1022	Germacrone	218.167	C15H22O	sesquiterpene	Germacrane	30.73	1.08919	4.6393e-08	2.4125e-07	27.274	up
KMW0564	α-Guaiene	204.188	C15H24	sesquiterpene	Guaiane	22.08	1.08903	4.0408e-07	1.1059e-06	22.415	up
KMW0582	Guaiene	204.188	C15H24	sesquiterpene	Guaiane	23.98	1.07589	0.00028115	0.00044984	7.8057	up
XMW0469	(-)-4(R)-Guaia-6,9-diene	204.188	C15H24	sesquiterpene	Guaiane	22.91	1.08907	3.3128e-07	9.3117e-07	20.184	up
KMW0589	Humulene	204.188	C15H24	sesquiterpene	Humulane	24.14	1.06625	0.00078812	0.0011432	6.825	up
XMW0383	1,4,7,-Cycloundecatriene, 1,5,9,9-tetramethyl-, Z,Z,Z-	204.188	C15H24	sesquiterpene	Humulane	24.14	1.06619	0.00079146	0.0011432	6.8209	up
XMW1501	Zerumbone	218.167	C15H22O	sesquiterpene	Humulane	30.73	1.08177	9.908e-05	0.00017174	9.0214	up
KMW0604	Bicyclogermacrene	204.188	C15H24	sesquiterpene	Santalane	21.9	1.08872	1.136e-06	2.7474e-06	21.137	up
XMW0288	Cyclopenta[c]pentalen-3(3aH)-one, octahydro-1,2,3a,6-tetramethyl-	220.183	C15H24O	sesquiterpene	Triquinane	25.65	1.08936	1.4479e-08	1.9022e-07	22.951	up
XMW1153	1R,4R,7R,11R-1,3,4,7-Tetramethyltricyclo[5.3.1.0(4,11)]undec-2-ene	204.188	C15H24	sesquiterpene	Triquinane	22.49	1.08921	1.4038e-07	4.9454e-07	21.943	up
D65	Dihydroagarofuran	222.198	C15H26O	sesquiterpene	β-Dihydroagarofuran	24.79	1.08933	3.2211e-08	2.1489e-07	22.039	up
XMW0231	(-)-Oplopanone	238.193	C15H26O2	sesquiterpene	other	26.04	1.08934	2.1828e-08	2.0637e-07	22.034	up
WMW0223	Cedrene	204.188	C15H24	sesquiterpene	other	24.21	1.06657	0.00078265	0.0011432	6.6544	up
XMW0384	β-Patchoulene	204.188	C15H24	sesquiterpene	other	21.43	1.0883	2.587e-06	5.8488e-06	16.948	up
XMW0547	(-)-1,2,2α,3,3,4,6,7,8,8α-decahydro-2α,7,8-trimethylacenaphthylene	204.188	C15H24	sesquiterpene	other	23.59	1.08927	8.0734e-08	3.3585e-07	18.13	up
XMW0558	Longiborneol	222.198	C15H26O	sesquiterpene	other	27.8	1.08933	2.5087e-08	2.1405e-07	26.451	up
XMW0869	Neoisolongifolene, 8,9-dehydro-	202.172	C15H22	sesquiterpene	other	26.33	1.08861	1.1936e-06	2.8212e-06	21.277	up
XMW1013	Isolongifolene, 4,5-dehydro-	202.172	C15H22	sesquiterpene	other	24.52	1.08937	2.282e-10	2.3733e-08	18.808	up
XMW1030	4,6,6-Trimethyl-2-(3-methylbuta-1,3-dienyl)-3-oxatricyclo[5.1.0.0(2,4)]octane	218.167	C15H22O	sesquiterpene	other	25.4	1.08913	2.2011e-07	7.1536e-07	19.912	up
XMW1038	Longifolenaldehyde	220.183	C15H24O	sesquiterpene	other	25.56	1.08936	1.6463e-08	1.9022e-07	22.713	up
XMW1149	Panaginsene	204.188	C15H24	sesquiterpene	other	23.84	1.08931	4.493e-08	2.4125e-07	20.727	up
XMW1408	β-Maaliene	204.188	C15H24	sesquiterpene	other	23.84	1.08931	4.493e-08	2.4125e-07	20.727	up
D318	β-Oplopenone	220.183	C15H24O	sesquiterpene	other	24.66	1.08931	2.8815e-08	2.1405e-07	21.711	up
D322	Epizizanone	218.167	C15H22O	sesquiterpene	other	34.06	1.08602	1.6339e-05	3.0896e-05	14.193	up
D337	α-Cedrene epoxide	220.183	C15H24O	sesquiterpene	other	29.06	1.08778	5.393e-06	1.1685e-05	11.389	up
NMW0492	trans-Geranylgeraniol	290.261	C20H34O	Diterpenes	other	31.42	1.08885	4.8592e-07	1.2958e-06	18.034	up
XMW0763	α-Kaurene	272.25	C20H32	Diterpenes	other	36.91	1.00525	0.0087188	0.011931	2.985	up
KMW0302	cis-Rose oxide	154.136	C10H18O	Monoterpenes	other	14.92	1.08792	3.1324e-06	6.9314e-06	-3.1847	down
XMW0164	Theaspirane	194.167	C13H22O	Monoterpenes	other	19.92	1.08594	1.2849e-05	2.5699e-05	-5.1154	down
XMW1183	Menthol, 1'-(butyn-3-one-1-yl)-, (1S,2S,5R)-	222.162	C14H22O2	Monoterpenes	other	27.38	1.08927	6.9254e-08	3.1315e-07	22.96	up

## Sheet: Table S3
Table S3 Metabolome information on the widely targeted metabolome.
Index	Compounds	Molecular Weight (Da)	Formula	Ionization model	Class I	Class II	TSP_1	TSP_2	TSP_3	SSP_1	SSP_2	SSP_3	VIP	p_value	FDR	Log2FC	Type
pme3200	1-methylguanidine	73.064	C2H7N3	[M+H]+	Nucleotides and derivatives	Nucleotides and derivatives	147260	140580	165440	78000	37301	97538	1.00075	0.047752	0.077077	-1.09	insignificant
pmb0782	Piperidine	85.089	C5H11N	[M+H]+	Alkaloids	Alkaloids	410520	293570	476410	98533	40075	71268	1.15385	0.004053	0.011793	-2.4922	down
pme1974	Pyruvic acid	88.016	C3H4O3	[M-H]-	Organic acids	Organic acids	1	1	1	36778	39781	19340	1.21835	1.4568e-06	1.6899e-05	14.964	up
pme2292	Putrescine	88.1	C4H12N2	[M+H]+	Alkaloids	Phenolamine	1022100	1075900	997890	929350	1303700	1898800	0.605312	0.3037	0.36646	0.41446	insignificant
ML10198895	N-Methylglycine	89.048	C3H7NO2	[M-H]-	Amino acids and derivatives	Amino acids and derivatives	6637.9	12748	5006.6	8471.6	1	4234.4	0.586267	0.34464	0.40794	-0.93898	insignificant
pmf0096	Oxalic acid	89.995	C2H2O4	[M-H]-	Phenolic acids	Phenolic acids	42453	21673	29985	31943	23230	30370	0.190074	0.76757	0.79783	-0.1398	insignificant
pme2601	3-Hydroxypropanoic acid	90.032	C3H6O3	[M-H]-	Organic acids	Organic acids	18002	4649.1	17380	95666	61847	102670	1.10664	0.013146	0.028169	2.7014	up
Lmqp000873	Succinic anhydride	100.018	C4H4O3	[M+H]+	Organic acids	Organic acids	127160	139270	181040	151500	48732	115650	0.636712	0.28993	0.3518	-0.49716	insignificant
mws4052	1-Aminocyclopropane-1-carboxylic acid	101.048	C4H7NO2	[M+H]+	Organic acids	Organic acids	1636700	1828000	1498000	1765700	792220	1212900	0.69236	0.2455	0.30295	-0.39792	insignificant
Lmgn000219	Succinic semialdehyde	102.032	C4H6O3	[M-H]-	Organic acids	Organic acids	10073	17169	19162	18924	13749	19606	0.356722	0.57372	0.6247	0.16682	insignificant
pme1841	Cadaverine	102.116	C5H14N2	[M+H]+	Alkaloids	Phenolamine	5809.2	6888.2	6463.7	4014.8	9544.9	15334	0.385931	0.52876	0.58083	0.59047	insignificant
pme3017	2-Aminoisobutyric acid*	103.063	C4H9NO2	[M+H]+	Amino acids and derivatives	Amino acids and derivatives	6466700	5137000	6819600	3259000	1011500	1862700	1.05394	0.026139	0.04718	-1.5881	down
pme3033	N,N-Dimethylglycine*	103.063	C4H9NO2	[M+H]+	Amino acids and derivatives	Amino acids and derivatives	4783200	4887700	4812700	3100500	1638800	2882000	1.05411	0.027862	0.049168	-0.9262	insignificant
pme3011	γ-Aminobutyric acid*	103.063	C4H9NO2	[M+H]+	Organic acids	Organic acids	5947600	6241300	5970800	3579700	1902400	3592300	1.06199	0.025699	0.04658	-1.0016	down
pmb0484	Choline	103.091	C5H13NO	[M+H]+	Alkaloids	Alkaloids	15054000	12145000	15160000	7684300	2440300	4448200	1.05407	0.026247	0.047278	-1.5411	down
mws0576	3-Hydroxybutyric acid*	104.047	C4H8O3	[M-H]-	Organic acids	Organic acids	3187700	2745200	2099700	3469100	4440300	3690900	0.96382	0.058436	0.090461	0.52886	insignificant
pme1975	Malonic acid*	104.06	C3H4O4	[M-H]-	Organic acids	Organic acids	3520200	2903700	2228400	3631900	4590200	3805000	0.909127	0.085403	0.12363	0.47586	insignificant
pme0010	L-Serine	105.043	C3H7NO3	[M+H]+	Amino acids and derivatives	Amino acids and derivatives	6837700	9611800	8296700	3591400	2746000	5518900	1.05977	0.027183	0.048324	-1.0613	down
pme2433	Diethanolamine	105.079	C4H11NO2	[M+H]+	Alkaloids	Alkaloids	581550	725380	652640	252600	260350	423800	1.11081	0.013086	0.028169	-1.0647	down
mws0255	Cytosine	111.043	C4H5N3O	[M+H]+	Nucleotides and derivatives	Nucleotides and derivatives	233300	249750	234260	203050	67099	140430	0.869498	0.11472	0.15918	-0.806	insignificant
mws0177	2-Furoic acid	112.016	C5H4O3	[M-H]-	Organic acids	Organic acids	20850	8731.2	19517	311940	512160	435500	1.19923	0.00047765	0.0025185	4.6807	up
pme0257	Uracil	112.027	C4H4N2O2	[M-H]-	Nucleotides and derivatives	Nucleotides and derivatives	115340	103630	117280	136680	155600	136200	1.10992	0.013482	0.028539	0.35252	insignificant
pme1936	Creatinine	113.059	C4H7N3O	[M+H]+	Organic acids	Organic acids	7949.4	6121.4	10089	16218	10495	16864	0.994749	0.048555	0.077795	0.85111	insignificant
pme0006	L-Proline	115.063	C5H9NO2	[M+H]+	Amino acids and derivatives	Amino acids and derivatives	7847300	7335300	10155000	6379800	2812400	4652100	0.952163	0.06581	0.099629	-0.87542	insignificant
mws0376	Fumaric acid	116.011	C4H4O4	[M-H]-	Organic acids	Organic acids	167930	104910	177110	42235	12135	18737	1.12267	0.0086418	0.020712	-2.624	down
mws0823	3-Methyl-2-Oxobutanoic acid	116.047	C5H8O3	[M-H]-	Organic acids	Organic acids	29896	34082	38531	58410	60096	32184	0.786777	0.1782	0.23171	0.55606	insignificant
pme0120	5-Aminovaleric acid	117.079	C5H11NO2	[M+H]+	Amino acids and derivatives	Amino acids and derivatives	6795.4	11182	10271	8210.7	5248.6	19420	0.015436	0.96139	0.97032	0.21553	insignificant
mws0191	Betaine	117.079	C5H11NO2	[M+H]+	Alkaloids	Alkaloids	743240	535320	1241100	7484800	5338100	4182800	1.1723	0.0028325	0.0092502	2.7552	up
mws0256	L-Valine	117.079	C5H11NO2	[M+H]+	Amino acids and derivatives	Amino acids and derivatives	12140000	9860200	13163000	2867800	1918200	3144600	1.18802	0.00099046	0.0043964	-2.1485	down
pme1730	D-Erythronolactone	118.027	C4H6O4	[M-H]-	Organic acids	Organic acids	30525	21012	22366	70028	39791	54472	1.08438	0.017033	0.034066	1.1527	up
mws0470	Methylmalonic acid*	118.027	C4H6O4	[M-H]-	Organic acids	Organic acids	11257000	8853500	12867000	13918000	3751800	7104500	0.567381	0.35037	0.41284	-0.41722	insignificant
mws0192	Succinic acid*	118.027	C4H6O4	[M-H]-	Organic acids	Organic acids	11326000	9239200	13557000	14224000	3807500	7109900	0.584762	0.33334	0.39618	-0.44263	insignificant
mws0147	β-Hydroxyisovaleric acid	118.063	C5H10O3	[M-H]-	Organic acids	Organic acids	28616	18491	30429	32335	17451	27194	0.033487	0.95309	0.96305	-0.0093379	insignificant
pme3096	Aminomalonic acid	119.022	C3H5NO4	[M-H]-	Organic acids	Organic acids	435680	377250	527640	572350	155600	259030	0.596091	0.3218	0.38457	-0.44219	insignificant
mws0230	L-Threonine*	119.058	C4H9NO3	[M+H]+	Amino acids and derivatives	Amino acids and derivatives	12297000	12636000	15124000	7242600	3897500	8653200	1.02058	0.039395	0.065407	-1.0152	insignificant
mws0671	L-Homoserine*	119.058	C4H9NO3	[M+H]+	Organic acids	Organic acids	13021000	13729000	16611000	7800200	4336000	9251000	1.02922	0.036002	0.06035	-1.0174	insignificant
pmp001287	N-Benzylmethylene isomethylamine	119.073	C8H9N	[M+H]+	Alkaloids	Alkaloids	1846100	1197900	2261200	294340	134600	287160	1.16301	0.0030413	0.0096221	-2.8907	down
Lmbp000728	(S)-2-Phenyloxirane	120.058	C8H8O	[M+H]+	Others	Others	1585900	983340	1578500	38724	10994	60272	1.17652	0.0020096	0.0074083	-5.2386	down
Lmbn002737	3-Methylbenzaldehyde	120.058	C8H8O	[M-H]-	Others	Others	14971	13028	10225	1	1	1	1.21879	1.2131e-07	3.2546e-06	-13.636	down
mws1203	Phenylacetaldehyde	120.058	C8H8O	[M+H]+	Phenolic acids	Phenolic acids	2292800	2014000	2219600	574290	333840	409930	1.19464	0.00056763	0.0028219	-2.3065	down
mws0491	Phenethylamine	121.089	C8H11N	[M+H]+	Alkaloids	Alkaloids	13154	11452	13828	17973	6627.8	8673.4	0.43629	0.48167	0.53863	-0.20934	insignificant
pme0241	Benzoic acid	122.037	C7H6O2	[M+H]+	Phenolic acids	Phenolic acids	176970	168780	181720	100170	36030	28024	1.04635	0.027008	0.048149	-1.6868	down
mws0628	4-Hydroxybenzaldehyde	122.037	C7H6O2	[M-H]-	Phenolic acids	Phenolic acids	92084	79623	130250	98819	139310	136680	0.652203	0.28363	0.34512	0.31301	insignificant
Lmgp002593	3-hydroxybenzaldehyde	122.037	C7H6O2	[M+H]+	Organic acids	Organic acids	988330	1041400	1211600	489110	212970	245060	1.12599	0.0080053	0.019619	-1.7737	down
mws0133	Nicotinamide	122.048	C6H6N2O	[M+H]+	Others	Vitamin	68033	67278	74608	49107	32113	23350	1.04397	0.026896	0.048085	-1.0048	down
Lmbp000668	Isonicotinic acid*	123.032	C6H5NO2	[M+H]+	Organic acids	Organic acids	188590	127200	241770	36672	35741	48459	1.1709	0.0020705	0.0076004	-2.2065	down
pme1216	2-Picolinic acid*	123.032	C6H5NO2	[M-H]-	Organic acids	Organic acids	39275	23093	52441	14610	11460	7942.4	1.07917	0.016196	0.032693	-1.7538	down
pme0490	Nicotinic acid (Vitamin B3)*	123.032	C6H5NO2	[M+H]+	Others	Vitamin	230990	165860	307560	63304	29702	47517	1.14833	0.0045712	0.012666	-2.3271	down
mws0236	2-Aminoethanesulfonic acid	125.015	C2H7NO3S	[M-H]-	Organic acids	Organic acids	12958	17280	10611	457660	153870	234570	1.18419	0.0010585	0.0046043	4.3722	up
mws0982	1-Methylhistamine	125.095	C6H11N3	[M+H]+	Alkaloids	Alkaloids	14196	20667	35259	54022	48619	33055	0.939765	0.079699	0.11693	0.95088	insignificant
pmp001086	5-Hydroxymethylfurfural	126.032	C6H6O3	[M+H]+	Phenolic acids	Phenolic acids	1791300	1243400	2070200	1838500	1148100	1307300	0.446316	0.4616	0.5202	-0.24616	insignificant
pmp000509	Maltol	126.032	C6H6O3	[M+H]+	Others	Others	559230	386440	591890	500420	147920	249630	0.788465	0.16289	0.21375	-0.77533	insignificant
NK10264324	1,3,5-Benzenetriol	126.032	C6H6O3	[M+H]+	Phenolic acids	Phenolic acids	97355	85600	86727	227570	139540	143750	1.07884	0.019517	0.037649	0.92479	insignificant
pmb0812	Imidazole-4-acetate	126.043	C5H6N2O2	[M+H]+	Alkaloids	Plumerane	2601600	1941200	2117300	2648200	953750	1311000	0.643059	0.28147	0.34297	-0.43862	insignificant
mws0251	Thymine	126.043	C5H6N2O2	[M+H]+	Nucleotides and derivatives	Nucleotides and derivatives	27926	17557	32621	26689	8100	12436	0.727445	0.20614	0.2637	-0.72654	insignificant
pme0152	5,6-Dihydro-5-methyluracil	128.059	C5H8N2O2	[M+H]+	Nucleotides and derivatives	Nucleotides and derivatives	15186	6262.5	17506	6206.7	1	1	0.898352	0.091765	0.13174	-2.6489	insignificant
mws0263	5-Oxo-L-Proline	129.043	C5H7NO3	[M-H]-	Amino acids and derivatives	Amino acids and derivatives	3249	3309	2698.1	7203.6	3983.4	3323.2	0.772884	0.17845	0.23171	0.64697	insignificant
ML10181668	Cycloleucine	129.079	C6H11NO2	[M+H]+	Amino acids and derivatives	Amino acids and derivatives	22223000	23605000	20469000	15780000	12872000	17270000	1.09319	0.017945	0.035162	-0.52738	insignificant
Zmgn000217	Methylenesuccinic acid	130.027	C5H6O4	[M-H]-	Organic acids	Organic acids	29757	47316	56070	1	1	1	1.21765	5.9024e-07	8.1395e-06	-15.438	down
mws0425	Citraconic acid	130.027	C5H6O4	[M-H]-	Organic acids	Organic acids	531990	278480	690510	120750	29973	65599	1.09569	0.014166	0.02977	-2.7928	down
pme2693	N-Acetylputrescine*	130.111	C6H14N2O	[M+H]+	Alkaloids	Phenolamine	15693	14793	16937	7166.9	14268	18004	0.50704	0.41834	0.47763	-0.26413	insignificant
pmb0501	Agmatine*	130.122	C5H14N4	[M+H]+	Alkaloids	Phenolamine	2378.1	2172.6	3155.6	8223.7	2449.1	5870.2	0.80047	0.15574	0.20592	1.1012	insignificant
pma3649	5-Aminolevulinate*	131.058	C5H9NO3	[M+H]+	Alkaloids	Alkaloids	1850800	550690	1842000	201970	107170	362040	1.05167	0.026916	0.048085	-2.66	down
mws0216	Trans-4-Hydroxy-L-proline*	131.058	C5H9NO3	[M+H]+	Amino acids and derivatives	Amino acids and derivatives	933550	903160	1044200	409360	253500	282670	1.17596	0.0016669	0.006417	-1.6047	down
Zmpn000638	3-Guanidinopropionic acid	131.069	C4H9N3O2	[M-H]-	Organic acids	Organic acids	9623.3	8338.9	15226	1	1	1	1.21704	8.6902e-07	1.1118e-05	-13.432	down
pme0274	6-Aminocaproic acid	131.095	C6H13NO2	[M+H]+	Organic acids	Organic acids	365520	135410	287660	1	28201	60041	0.733649	0.2098	0.26725	-3.1612	insignificant
mws1587	L-Norleucine*	131.095	C6H13NO2	[M+H]+	Amino acids and derivatives	Amino acids and derivatives	10826000	6558600	13559000	1866500	879800	1634900	1.15823	0.0034382	0.010418	-2.8214	down
pmp001198	6-Deoxyfagomine	131.095	C6H13NO2	[M+H]+	Alkaloids	Alkaloids	542260	406800	701250	151650	91137	103410	1.16895	0.0020839	0.0076177	-2.2532	down
mws0227	L-Leucine*	131.095	C6H13NO2	[M+H]+	Amino acids and derivatives	Amino acids and derivatives	10623000	7626900	12089000	2443800	1188000	2274900	1.16089	0.0033217	0.01014	-2.362	down
mws0258	L-Isoleucine*	131.095	C6H13NO2	[M+H]+	Amino acids and derivatives	Amino acids and derivatives	10596000	7399500	11345000	2151400	1045000	1981100	1.16847	0.0025379	0.0086179	-2.4999	down
Lmbn001288	2-Hydroxy-2-methyl-3-oxobutanoic acid*	132.042	C5H8O4	[M-H]-	Organic acids	Organic acids	9023.6	9929.7	17219	38471	24219	12960	0.841733	0.13938	0.18742	1.0663	insignificant
Lmbn001364	4-Hydroxy-2-Oxopentanoic Acid*	132.042	C5H8O4	[M-H]-	Organic acids	Organic acids	13267	9106.4	15347	42798	20468	19515	0.959512	0.067528	0.10129	1.1347	insignificant
mws0473	2-Methylsuccinic acid*	132.042	C5H8O4	[M-H]-	Organic acids	Organic acids	157930	105460	147350	494080	213410	270140	1.00904	0.043254	0.070603	1.2527	insignificant
pme0243	Glutaric acid*	132.042	C5H8O4	[M-H]-	Organic acids	Organic acids	109310	61107	78041	51849	47812	78828	0.716066	0.22618	0.28395	-0.47581	insignificant
Lmgn000160	3-Ureidopropionic Acid	132.053	C4H8N2O3	[M-H]-	Organic acids	Organic acids	49121	63812	23685	60863	34121	79773	0.37322	0.5284	0.58083	0.35575	insignificant
mws0001	L-Asparagine	132.054	C4H8N2O3	[M+H]+	Amino acids and derivatives	Amino acids and derivatives	3231400	4252500	3514500	3469000	2337200	4109500	0.398969	0.54551	0.59622	-0.14778	insignificant
pmc0682	4-Aminoindole	132.069	C8H8N2	[M+H]+	Alkaloids	Plumerane	253300	203400	248660	134120	53035	100740	1.05133	0.027597	0.048864	-1.2916	down
mws0341	2-Hydroxyisocaproic acid	132.079	C6H12O3	[M-H]-	Organic acids	Organic acids	34025	18330	56024	107180	51841	40103	0.720406	0.23049	0.2877	0.87701	insignificant
pme2527	L-Ornithine	132.09	C5H12N2O2	[M+H]+	Amino acids and derivatives	Amino acids and derivatives	206950	288340	226530	237710	139020	231960	0.532383	0.39998	0.45908	-0.24556	insignificant
mws0219	L-Aspartic Acid	133.038	C4H7NO4	[M-H]-	Amino acids and derivatives	Amino acids and derivatives	11579000	18617000	9246600	8535000	3391000	6312900	0.93676	0.079629	0.11693	-1.1129	insignificant
Lmbn000198	3-Dehydro-L-Threonic Acid*	134.022	C4H6O5	[M-H]-	Organic acids	Organic acids	24762000	19860000	28122000	5896400	1339300	2905500	1.12664	0.0083264	0.020091	-2.8425	down
mws0275	L-Malic acid*	134.022	C4H6O5	[M-H]-	Organic acids	Organic acids	968960	1164800	1333600	198550	70523	202440	1.15491	0.0043965	0.012299	-2.875	down
pme0057	L-Homocysteine	135.035	C4H9NO2S	[M+H]+	Amino acids and derivatives	Amino acids and derivatives	18234	36641	30681	35725	34554	35352	0.628921	0.29419	0.35597	0.30598	insignificant
pme0040	Adenine	135.054	C5H5N5	[M+H]+	Nucleotides and derivatives	Nucleotides and derivatives	18244000	12147000	23511000	178230	94142	206050	1.20844	0.00010479	0.00070127	-6.8141	down
pmb0374	2-Aminopurine	135.054	C5H5N5	[M+H]+	Nucleotides and derivatives	Nucleotides and derivatives	281130	224370	296630	54061	12453	24541	1.14318	0.0056102	0.014835	-3.1381	down
HJKP000649	N-benzylformamide	135.068	C8H9NO	[M+H]+	Alkaloids	Alkaloids	1941600	1785600	2491500	619400	277100	776180	1.10563	0.013242	0.02821	-1.8953	down
mws0889	D-Threonic Acid	136.037	C4H8O5	[M-H]-	Others	Saccharides and Alcohols	241610	228770	308310	985940	659960	1156700	1.16564	0.002695	0.0089833	1.8488	up
pme0033	Hypoxanthine	136.039	C5H4N4O	[M+H]+	Nucleotides and derivatives	Nucleotides and derivatives	108210	69420	147220	13131	5326.2	15411	1.15338	0.0042764	0.012119	-3.2614	down
pme1173	Allopurinol	136.039	C5H4N4O	[M+H]+	Nucleotides and derivatives	Nucleotides and derivatives	65157	48537	92243	13362	5675	11368	1.15536	0.003839	0.011438	-2.756	down
pme1724	Benzoic acid methyl ester	136.052	C8H8O2	[M+H]+	Phenolic acids	Phenolic acids	1	1	1	229630	353430	187120	1.21867	3.0874e-07	5.2667e-06	17.97	up
mws0146	Nicotinic Acid Methyl Ester(Methyl Nicotinate)	137.048	C7H7NO2	[M+H]+	Alkaloids	Alkaloids	32683	14016	35659	1	1	1	1.21572	4.4802e-06	3.9188e-05	-14.745	down
mws1078	Anthranilic Acid	137.048	C7H7NO2	[M+H]+	Phenolic acids	Phenolic acids	1592900	1062800	1366300	247420	121970	111550	1.17847	0.0014218	0.0057579	-3.0631	down
mws1336	4-Aminobenzoic acid	137.048	C7H7NO2	[M+H]+	Phenolic acids	Phenolic acids	42768	39756	96977	154750	112070	241840	1.01411	0.04094	0.067331	1.5029	insignificant
pme2268	Trigonelline	137.048	C7H7NO2	[M+H]+	Alkaloids	Alkaloids	60536	51654	51568	140960	80227	84449	1.03093	0.034327	0.057877	0.89971	insignificant
pme1738	3-Carbamyl-1-methylpyridinium(1-Methylnicotinamide)	137.071	C7H9N2O	[M+H]+	Alkaloids	Alkaloids	43641	29014	31557	36744	17275	19834	0.719211	0.21616	0.27295	-0.49766	insignificant
pma0948	Phenylethanolamine	137.084	C8H11NO	[M+H]+	Alkaloids	Alkaloids	39929	36330	64873	1	1	1	1.2174	4.7562e-07	7.0135e-06	-15.521	down
pme1002	L-Tyramine	137.084	C8H11NO	[M+H]+	Amino acids and derivatives	Amino acids and derivatives	991090	603660	956250	22558	13925	30585	1.20562	0.00019589	0.0012261	-5.2486	down
mws0749	4-Hydroxybenzoic acid	138.032	C7H6O3	[M-H]-	Phenolic acids	Phenolic acids	199310	194770	296670	349850	458870	508970	1.07604	0.020916	0.039732	0.93159	insignificant
Lmgn001670	Salicylic acid	138.032	C7H6O3	[M-H]-	Phenolic acids	Phenolic acids	62248	43107	98268	440860	245510	429230	1.15185	0.0048204	0.013106	2.4545	up
Hmgn001653	Protocatechualdehyde	138.032	C7H6O3	[M-H]-	Phenolic acids	Phenolic acids	271990	224740	463620	499410	455190	559610	0.915826	0.09038	0.13018	0.65576	insignificant
mws2368	Tyrosol	138.068	C8H10O2	[M-H]-	Phenolic acids	Phenolic acids	288660	243900	451670	438120	687550	648610	0.97494	0.059794	0.092072	0.84962	insignificant
pme2828	4-Nitrophenol	139.027	C6H5NO3	[M+H]+	Phenolic acids	Phenolic acids	10261000	10216000	9672800	9244500	8054400	8707300	1.05451	0.028033	0.049271	-0.2146	insignificant
mws1598	3-Amino-1-propionic sulfonic acid	139.03	C3H9NO3S	[M-H]-	Organic acids	Organic acids	1	1	1	57770	10416	24488	1.2126	3.4046e-05	0.00024279	14.915	up
pmf0132	Coumalic acid	140.011	C6H4O4	[M+H]+	Phenolic acids	Phenolic acids	8159.8	4583.7	7148	33177	15908	11856	1.02122	0.040284	0.066503	1.6168	insignificant
mws0704	O-Phosphorylethanolamine	141.019	C2H8NO4P	[M-H]-	Alkaloids	Alkaloids	73473	115650	65204	21443	8306.9	13189	1.15212	0.0049475	0.013409	-2.5694	down
pma2987	Histidinol	141.09	C6H11N3O	[M+H]+	Alkaloids	Alkaloids	16244000	13896000	15947000	5646800	3749900	4813800	1.19116	0.00076769	0.0035338	-1.6947	down
pme3207	Muconic acid	142.027	C6H6O4	[M-H]-	Organic acids	Organic acids	17173000	16498000	14276000	4406100	7072400	6707500	1.1629	0.0034488	0.010418	-1.3999	down
pme2879	5-Hydroxymethyluracil	142.038	C5H6N2O3	[M-H]-	Nucleotides and derivatives	Nucleotides and derivatives	94750	155110	86023	84068	81782	92734	0.653327	0.28804	0.34999	-0.37688	insignificant
Lmgn003544	cis-3-Hexenyl acetate	142.099	C8H14O2	[M-H]-	Lipids	Free fatty acids	384120	517700	363030	1	1	1	1.21886	3.1749e-08	1.973e-06	-18.686	down
pmb0764	4-Methyl-5-thiazoleethanol	143.04	C6H9NOS	[M+H]+	Others	Others	13031	13370	24168	14611	6260.4	8511.3	0.797126	0.15278	0.20232	-0.78479	insignificant
Lmcp000611	2-Amino-4,5-dihydro-1H-imidazole-4-acetic acid	143.069	C5H9N3O2	[M+H]+	Alkaloids	Alkaloids	70691	46066	237540	6083300	8585000	917550	1.11702	0.012451	0.027149	5.4573	up
Hmsp000364	L-Cyclopentylglycine	143.095	C7H13NO2	[M+H]+	Amino acids and derivatives	Amino acids and derivatives	56531	62132	73922	241140	762780	102580	0.9547	0.071005	0.10614	2.5237	insignificant
Rfmb320	1-Methylpiperidine-2-carboxylic acid	143.095	C7H13NO2	[M+H]+	Amino acids and derivatives	Amino acids and derivatives	68409	54896	262450	5974600	9136100	801260	1.1008	0.016359	0.032946	5.3679	up
pme0295	4-Acetamidobutyric acid	145.074	C6H11NO3	[M+H]+	Organic acids	Organic acids	23996	24783	37325	88973	39604	55504	0.976928	0.057355	0.089264	1.0964	insignificant
mws0567	4-Guanidinobutyric acid	145.085	C5H11N3O2	[M+H]+	Organic acids	Organic acids	1	1	1	156030	102340	57351	1.21794	2.4228e-06	2.4228e-05	16.682	up
mws0017	Spermidine	145.158	C7H19N3	[M+H]+	Alkaloids	Phenolamine	20093	6425.2	13193	16300	13891	6629.5	0.0422421	0.92669	0.93965	-0.10935	insignificant
pme2380	α-Ketoglutaric acid	146.022	C5H6O5	[M-H]-	Organic acids	Organic acids	226100	145020	155390	426630	214180	324400	0.934466	0.073466	0.10907	0.87547	insignificant
Lmgn000224	2-Methyl-3-oxosuccinic acid	146.022	C5H6O5	[M-H]-	Organic acids	Organic acids	1	1	1	18568	10494	12291	1.21801	6.2059e-07	8.3063e-06	13.752	up
Wmzn000227	2,2-Dimethylsuccinic acid	146.058	C6H10O4	[M-H]-	Organic acids	Organic acids	101970	183570	75169	120330	102220	156640	0.188075	0.74168	0.77734	0.0694	insignificant
mws0208	Adipic Acid	146.058	C6H10O4	[M-H]-	Organic acids	Organic acids	47932	51055	59850	201140	191530	153340	1.20473	0.00032942	0.0018732	1.7808	up
pme0193	L-Glutamine	146.069	C5H10N2O3	[M+H]+	Amino acids and derivatives	Amino acids and derivatives	1281300	1338200	1135300	625590	617850	885140	1.12619	0.010255	0.023295	-0.82056	insignificant
pme0026	L-Lysine	146.106	C6H14N2O2	[M+H]+	Amino acids and derivatives	Amino acids and derivatives	2720600	2615200	2918300	737560	1064400	1418800	1.13768	0.0070365	0.017744	-1.36	down
pme1691	Acetylcholine	146.118	C7H16NO2	[M+H]+	Alkaloids	Alkaloids	2577200	2551400	3134700	2353300	1278600	1761200	0.936352	0.073292	0.109	-0.61586	insignificant
mws1050	O-Acetylserine	147.053	C5H9NO4	[M+H]+	Amino acids and derivatives	Amino acids and derivatives	452880	436720	587220	547300	237240	377150	0.590573	0.32773	0.39005	-0.3473	insignificant
pme0014	L-Glutamic acid	147.053	C5H9NO4	[M+H]+	Amino acids and derivatives	Amino acids and derivatives	1101300	1197600	887640	1557300	570090	878410	0.27191	0.67994	0.71964	-0.083847	insignificant
Zmzn000113	L-threo-3-Methylaspartate	147.053	C5H9NO4	[M-H]-	Amino acids and derivatives	Amino acids and derivatives	1610400	3281600	1102100	4011500	1431000	1982700	0.285875	0.63965	0.68449	0.30886	insignificant
pmp001285	Phthalic anhydride	148.016	C8H4O3	[M+H]+	Phenolic acids	Phenolic acids	1576800	1222600	1098300	1135000	1128600	1383800	0.294191	0.66498	0.70639	-0.095578	insignificant
Zmyn000247	2-Hydroxyglutaric Acid*	148.037	C5H8O5	[M-H]-	Organic acids	Organic acids	86709	108180	141120	22587	19764	14153	1.18518	0.00083612	0.0038085	-2.5683	down
Lmbn000216	3-Methylmalic acid*	148.037	C5H8O5	[M-H]-	Organic acids	Organic acids	91250	100220	136820	23341	10231	13336	1.17341	0.0018641	0.0069904	-2.8104	down
ML10171848	D-Arabinono-1,4-lactone	148.037	C5H8O5	[M-H]-	Others	Saccharides and Alcohols	68467	62756	73929	6019.1	8294.9	3636.4	1.19192	0.00052125	0.0026376	-3.515	down
mws2213	Cinnamic acid	148.052	C9H8O2	[M-H]-	Phenolic acids	Phenolic acids	7732.7	7181.6	10435	3957	2957.8	4613.2	1.11638	0.010182	0.023189	-1.1343	down
Lmgp000796	4-Hydroxymandelonitrile	149.048	C8H7NO2	[M+H]+	Alkaloids	Alkaloids	493090	374190	700490	74297	44050	87757	1.17587	0.0017899	0.0067999	-2.9259	down
pme1210	L-Methionine	149.051	C5H11NO2S	[M+H]+	Amino acids and derivatives	Amino acids and derivatives	610900	465880	809480	92424	59483	104890	1.18585	0.001043	0.0045598	-2.8761	down
mws0847	1-Methyladenine	149.07	C6H7N5	[M+H]+	Nucleotides and derivatives	Nucleotides and derivatives	18376	12995	27915	6426.2	2203.6	4215.5	1.09309	0.014686	0.030494	-2.2063	down
mws0262	L-Tartaric acid	150.016	C4H6O6	[M-H]-	Organic acids	Organic acids	1	1	1	10235	6711.1	10518	1.21774	3.83e-07	6.0584e-06	13.157	up
mws0489	Benzoylformic acid	150.032	C8H6O3	[M-H]-	Organic acids	Organic acids	9493.6	16391	28597	39070	65396	75102	1.04953	0.028739	0.050207	1.7207	insignificant
Zmgn000173	D-Ribose*	150.053	C5H10O5	[M-H]-	Others	Saccharides and Alcohols	3459.8	3393.9	4638.2	6819.5	11878	8494.7	1.11703	0.011429	0.025365	1.2438	up
mws1499	D-Arabinose*	150.053	C5H10O5	[M-H]-	Others	Saccharides and Alcohols	20530	35125	33504	77822	48686	39467	0.927106	0.082508	0.11984	0.89769	insignificant
Lmxp001668	2-Methoxy-4-ethenylphenol	150.068	C9H10O2	[M+H]+	Phenolic acids	Phenolic acids	331390	219230	334400	568290	101670	268540	0.172224	0.79017	0.82035	0.087079	insignificant
pme0183	Isoguanine	151.049	C5H5N5O	[M+H]+	Nucleotides and derivatives	Nucleotides and derivatives	146250	92877	151940	31135	12109	34377	1.11928	0.010112	0.023152	-2.3327	down
pme1109	Guanine	151.049	C5H5N5O	[M+H]+	Nucleotides and derivatives	Nucleotides and derivatives	68330	33924	68234	38031	26299	29201	0.889647	0.094297	0.13427	-0.86589	insignificant
Lmtp003569	R-mandelamide	151.063	C8H9NO2	[M+H]+	Alkaloids	Alkaloids	60850	33449	51963	9024.8	1	1	0.95381	0.06388	0.09699	-4.0193	insignificant
pme0256	Xanthine	152.033	C5H4N4O2	[M-H]-	Nucleotides and derivatives	Nucleotides and derivatives	137800	74472	168800	571270	372670	494420	1.13482	0.0077488	0.019098	1.9143	up
Zmyn002323	2-Hydroxyphenylacetic acid	152.047	C8H8O3	[M-H]-	Organic acids	Organic acids	1	1	1	30119	47783	111590	1.21465	9.237e-06	7.2398e-05	15.95	up
pma0675	o-Anisic acid	152.047	C8H8O3	[M+H]+	Phenolic acids	Phenolic acids	49929	29481	36493	60991	19831	43122	0.0226125	0.97839	0.98404	0.096296	insignificant
mws0458	Vanillin	152.047	C8H8O3	[M-H]-	Phenolic acids	Phenolic acids	86576	88026	172380	3002700	8766300	2825100	1.19079	0.0010726	0.0046425	5.3966	up
mws0182	p-Hydroxyphenyl acetic acid	152.047	C8H8O3	[M-H]-	Phenolic acids	Phenolic acids	1	1	1	126510	398920	334370	1.21659	3.9708e-06	3.6364e-05	18.129	up
mws0213	Ribitol*	152.068	C5H12O5	[M-H]-	Others	Saccharides and Alcohols	1	1	1	78337	327650	62015	1.21513	2.3516e-05	0.00017486	17.252	up
pme0513	Xylitol*	152.068	C5H12O5	[M-H]-	Others	Saccharides and Alcohols	1	1	1	72477	273760	46917	1.21494	2.6988e-05	0.00019731	17.001	up
mws0596	3-Hydroxyanthranilic acid	153.043	C7H7NO3	[M+H]+	Organic acids	Organic acids	36133	36409	64931	129130	98060	180300	1.10075	0.013873	0.029296	1.567	up
mws0180	2,5-Dihydroxybenzoic acid; Gentisic Acid*	154.027	C7H6O4	[M-H]-	Phenolic acids	Phenolic acids	65496	118190	206890	577760	199370	608420	0.959672	0.062996	0.096152	1.8265	insignificant
mws0183	3,4-Dihydroxybenzoic acid (Protocatechuic acid)*	154.027	C7H6O4	[M-H]-	Phenolic acids	Phenolic acids	114960	234570	404390	1174100	321870	1195100	0.89926	0.093643	0.13378	1.836	insignificant
mws0254	L-Histidine	155.069	C6H9N3O2	[M+H]+	Amino acids and derivatives	Amino acids and derivatives	3944200	3202400	2555800	569340	1274000	1386400	1.08003	0.020273	0.038849	-1.5869	down
pme2165	Orotic acid	156.017	C5H4N2O4	[M-H]-	Others	Vitamin	20233	13908	11942	40270	52601	45408	1.16126	0.0030534	0.0096248	1.5881	up
pmb0819	3-Indoleacetonitrile	156.069	C10H8N2	[M+H]+	Alkaloids	Plumerane	597000	460420	512870	256450	151030	315710	1.0653	0.024695	0.045325	-1.1187	down
pmf0174	1-Decanol	158.167	C10H22O	[M-H]-	Others	Saccharides and Alcohols	5838900	6265100	6592800	3407000	3597000	3666600	1.20488	0.0001734	0.0011012	-0.80813	insignificant
Lmbn001467	5-Acetamidopentanoic Acid	159.09	C7H13NO3	[M-H]-	Organic acids	Organic acids	71219	33297	69419	1	1	1	1.21684	1.627e-06	1.8147e-05	-15.823	down
pme0128	L-Alanyl-L-Alanine	160.085	C6H12N2O3	[M-H]-	Amino acids and derivatives	Amino acids and derivatives	10528	15680	15232	3988.1	1239.2	4004.1	1.09077	0.017125	0.034171	-2.1652	down
mws0005	Tryptamine	160.1	C10H12N2	[M+H]+	Alkaloids	Plumerane	14588	3164	9988.9	4442.6	1790.5	3412.6	0.803678	0.15131	0.20066	-1.5254	insignificant
mws1417	Indole-3-carboxylic acid	161.048	C9H7NO2	[M-H]-	Alkaloids	Plumerane	1	1	1	23163	51945	49117	1.21706	2.1775e-06	2.2354e-05	15.337	up
Lmgp001898	4,6-Dihydroxyquinoline	161.048	C9H7NO2	[M+H]+	Alkaloids	Quinoline alkaloids	2794600	2279800	2898900	2465000	1064200	1633700	0.840995	0.12861	0.17455	-0.62721	insignificant
pme3382	N-Acetyl-L-threonine	161.069	C6H11NO4	[M-H]-	Amino acids and derivatives	Amino acids and derivatives	27198	23706	34999	37744	35005	18127	0.0688019	0.94529	0.95628	0.080034	insignificant
mws1346	DL-2-Aminoadipic acid	161.069	C6H11NO4	[M+H]+	Alkaloids	Alkaloids	401160	371440	439630	264140	141570	156860	1.0891	0.015509	0.031924	-1.1062	down
pme2761	4-Hydroxy-2-oxoglutaric acid	162.016	C5H6O6	[M-H]-	Organic acids	Organic acids	1	1	1	177870	137120	160160	1.21859	9.771e-09	1.0626e-06	17.273	up
pme2914	3-Hydroxy-3-methylpentane-1,5-dioic acid	162.053	C6H10O5	[M-H]-	Amino acids and derivatives	Amino acids and derivatives	300050	218930	416700	151740	70046	108320	1.063	0.022199	0.041639	-1.504	down
pmf0440	4-MethoxycinnaMaldehyde	162.068	C10H10O2	[M+H]+	Phenolic acids	Phenolic acids	224930	229340	212510	286540	209170	195810	0.120612	0.85758	0.8799	0.053085	insignificant
pme1419	L-Methionine methyl ester	163.067	C6H13NO2S	[M+H]+	Amino acids and derivatives	Amino acids and derivatives	18224	9229.4	23796	12856	4781.7	7215.3	0.810883	0.14358	0.19218	-1.0408	insignificant
Lmmn001643	2-Hydroxycinnamic acid	164.047	C9H8O3	[M-H]-	Organic acids	Organic acids	192180	172720	306390	405270	615980	438130	1.07855	0.021973	0.041378	1.1206	up
pme2529	1,5-Anhydro-D-glucitol*	164.068	C6H12O5	[M-H]-	Others	Saccharides and Alcohols	62497	53992	62563	137640	116620	126000	1.20081	0.00038327	0.0021239	1.089	up
mws0898	Isoeugenol	164.084	C10H12O2	[M+H]+	Phenolic acids	Phenolic acids	1	6296.7	1	46550	54338	28014	0.963267	0.057615	0.089349	4.3543	insignificant
Lmmn004032	Cis-Jasmone	164.12	C11H16O	[M-H]-	Others	Others	29159	16340	20493	1	1	1	1.21794	5.017e-07	7.2747e-06	-14.425	down
pme3083	2-(Formylamino)benzoic acid	165.043	C8H7NO3	[M-H]-	Phenolic acids	Phenolic acids	53742	24510	37609	94386	84060	89690	1.08591	0.017888	0.035131	1.2117	up
pme2617	L-Methionine Sulfoxide	165.046	C5H11NO3S	[M+H]+	Amino acids and derivatives	Amino acids and derivatives	17243000	16328000	19269000	5934800	3901300	4991000	1.19339	0.00061732	0.0029837	-1.833	down
pme0021	L-Phenylalanine	165.07	C9H11NO2	[M+H]+	Amino acids and derivatives	Amino acids and derivatives	24390000	18393000	27836000	4347900	1903900	4033100	1.16966	0.0024591	0.008423	-2.7798	down
pme0281	Terephthalic acid	166.027	C8H6O4	[M-H]-	Phenolic acids	Phenolic acids	607810	887820	680650	507790	877620	748420	0.105889	0.87763	0.89722	-0.028781	insignificant
pmc0274	6-Methylmercaptopurine	166.031	C6H6N4S	[M+H]+	Nucleotides and derivatives	Nucleotides and derivatives	1701100	1226200	2070400	242360	175470	270900	1.19355	0.00059281	0.0028922	-2.8614	down
mws0344	D-Xylonic acid	166.048	C5H10O6	[M-H]-	Organic acids	Organic acids	956440	858570	1045500	486810	501510	611430	1.16305	0.0031167	0.0096986	-0.84046	insignificant
pme2801	7-Methylxanthine	166.049	C6H6N4O2	[M+H]+	Nucleotides and derivatives	Nucleotides and derivatives	12929	6663.6	11305	5068.4	2753.7	3404.1	1.06982	0.020358	0.038926	-1.4597	down
pme1266	3-Methylxanthine	166.049	C6H6N4O2	[M+H]+	Nucleotides and derivatives	Nucleotides and derivatives	20909	22812	24942	22370	6484.9	10160	0.837718	0.1308	0.17725	-0.81178	insignificant
NK10253223	2-Amino-3-methoxybenzoic acid	167.058	C8H9NO3	[M+H]+	Phenolic acids	Phenolic acids	100920	76987	148790	31890	17343	23879	1.1466	0.004611	0.012695	-2.1613	down
Zmjp000624	Pyridoxal	167.058	C8H9NO3	[M+H]+	Others	Vitamin	130840	97427	182690	38358	19489	22876	1.15127	0.0039255	0.011538	-2.3481	down
Hmbp001276	Gallacetophenone	168.042	C8H8O4	[M+H]+	Phenolic acids	Phenolic acids	44879	29987	43203	16230	9728.4	10727	1.14935	0.0043149	0.012149	-1.6889	down
Zmjn002583	2',4',6'-Trihydroxyacetophenone	168.042	C8H8O4	[M-H]-	Phenolic acids	Phenolic acids	1	1	1	125670	249210	35289	1.21456	3.5698e-05	0.0002525	17.061	up
pme2598	3,4-Dihydroxybenzeneacetic acid	168.042	C8H8O4	[M-H]-	Phenolic acids	Phenolic acids	124940	81064	154630	730100	657300	954360	1.1885	0.001014	0.0044557	2.6967	up
pme1292	Homogentisic acid	168.042	C8H8O4	[M-H]-	Phenolic acids	Phenolic acids	81002	53179	71255	77638	73917	79273	0.566973	0.35878	0.41841	0.1675	insignificant
mws0028	Vanillic acid	168.042	C8H8O4	[M-H]-	Phenolic acids	Phenolic acids	1	1	1	67347	106650	90683	1.21843	1.216e-07	3.2546e-06	16.431	up
Hmtp000827	Griffonilide	168.043	C8H8O4	[M+H]+	Others	Others	444330	289750	400700	172090	96940	147940	1.12233	0.0091276	0.02152	-1.4449	down
NK10252689	2-Methoxy-5-nitrophenol	169.038	C7H7NO4	[M-H]-	Phenolic acids	Phenolic acids	1	1	1	21330	25206	15271	1.21875	2.8677e-07	5.1635e-06	14.33	up
pme1383	Pyridoxine	169.074	C8H11NO3	[M+H]+	Others	Vitamin	194080	137970	270480	149960	71556	54368	0.912754	0.080071	0.11708	-1.1251	insignificant
pme0181	3-Methyl-L-Histidine	169.085	C7H11N3O2	[M+H]+	Amino acids and derivatives	Amino acids and derivatives	10055	6356.6	6514.4	7506.1	4867.2	48570	0.368876	0.54048	0.59147	1.4086	insignificant
pme3186	DL-Glyceraldehyde-3-phosphate	169.998	C3H7O6P	[M-H]-	Organic acids	Organic acids	347340	274170	324660	832760	114140	406550	0.0724562	0.90483	0.92178	0.51732	insignificant
Zmzn000078	Dihydroxyacetone phosphate	169.998	C3H7O6P	[M-H]-	Others	Saccharides and Alcohols	215760	162590	170990	330890	67069	135720	0.292158	0.65022	0.69495	-0.042322	insignificant
mws0024	Gallic acid	170.022	C7H6O5	[M-H]-	Tannins	Tannin	222050	176160	223640	119280	59840	63273	1.09746	0.013451	0.028539	-1.3613	down
Xmbp001692	2,4,6-Trihydroxybenzoic acid	170.022	C7H6O5	[M+H]+	Organic acids	Organic acids	197100	162760	230850	106760	27526	51603	1.03222	0.032951	0.055816	-1.6671	insignificant
ML10176345	3-Dehydroshikimic acid	172.037	C7H8O5	[M-H]-	Organic acids	Organic acids	13283	8695.2	13113	1	1	1	1.2178	2.9327e-07	5.1635e-06	-13.514	down
Lmbn003524	9-Oxononanoic acid	172.11	C9H16O3	[M-H]-	Organic acids	Organic acids	12048	10910	8364.4	6849.4	7634.1	6192.2	1.044	0.030533	0.052706	-0.59678	insignificant
pme3009	Trans-Citridic acid	174.016	C6H6O6	[M+H]+	Organic acids	Organic acids	2723800	2407500	2796600	2490300	2351700	2736600	0.404167	0.52098	0.57739	-0.065123	insignificant
Zmlp004119	Lawsone	174.032	C10H6O3	[M+H]+	Others	Others	139270	61554	101900	91446	40968	80417	0.560168	0.36018	0.41949	-0.50791	insignificant
Lmgn002091	2-Methyl-3-oxoadipic acid	174.053	C7H10O5	[M-H]-	Organic acids	Organic acids	1	1	1	14523	3270	7043.2	1.21266	3.3037e-05	0.00023754	13.014	up
mws0154	Shikimic acid	174.053	C7H10O5	[M-H]-	Organic acids	Organic acids	115510	90890	101380	58628	45434	44187	1.16124	0.0030141	0.0096053	-1.0549	down
mws0242	Suberic Acid	174.089	C8H14O4	[M-H]-	Organic acids	Organic acids	1	1	1	113510	141150	183830	1.21809	1.11e-07	3.219e-06	17.159	up
Zmyn000155	N-α-Acetyl-L-ornithine	174.1	C7H14N2O3	[M-H]-	Amino acids and derivatives	Amino acids and derivatives	1203000	1769500	1943500	296430	494120	642670	1.12141	0.0096882	0.022477	-1.7767	down
mws0260	L-Arginine	174.112	C6H14N4O2	[M+H]+	Amino acids and derivatives	Amino acids and derivatives	11264000	13428000	17261000	1980000	4304500	4608900	1.12151	0.0092931	0.021793	-1.9474	down
mws0620	N-Methyltryptamine	174.116	C11H14N2	[M+H]+	Alkaloids	Alkaloids	7532.3	10834	6418.9	35126	12688	29346	1.01278	0.037076	0.06203	1.6393	insignificant
pmf0173	1,2-Decanediol	174.162	C10H22O2	[M-H]-	Others	Saccharides and Alcohols	89273	98002	82998	35345	48493	47782	1.16668	0.0031064	0.0096986	-1.0384	down
pme1651	Indole 3-acetic acid (IAA)	175.063	C10H9NO2	[M+H]+	Alkaloids	Plumerane	14460	13710	13685	15240	10822	10544	0.646185	0.27467	0.33657	-0.19905	insignificant
pmb0813	1-Methoxyindole-3-carbaldehyde	175.063	C10H9NO2	[M+H]+	Alkaloids	Plumerane	1	1	1	100120	130800	105500	1.21876	1.4904e-08	1.4408e-06	16.777	up
pme0008	L-Citrulline	175.096	C6H13N3O3	[M+H]+	Amino acids and derivatives	Amino acids and derivatives	151570	131850	177930	541290	151040	659290	0.838256	0.12655	0.17206	1.5481	insignificant
mws4175	D-Glucurono-6,3-lactone	176.032	C6H8O6	[M-H]-	Others	Saccharides and Alcohols	14913	1	13493	131280	84057	56170	0.761328	0.19417	0.25026	3.2559	insignificant
mws1075	7-Methoxycoumarin	176.047	C10H8O3	[M+H]+	Lignans and Coumarins	Coumarins	20732	12294	31355	81457	14135	31319	0.493209	0.43257	0.49194	0.97856	insignificant
Zmgn001448	2-Propylmalic Acid*	176.068	C7H12O5	[M-H]-	Organic acids	Organic acids	1	1	1	30258	18343	28541	1.21784	3.6261e-07	5.9522e-06	14.649	up
pmb3101	2-Isopropylmalic Acid*	176.068	C7H12O5	[M-H]-	Organic acids	Organic acids	1	1	1	34424	7165.6	34325	1.21082	4.5252e-05	0.0003175	14.626	up
pme2836	5-Hydroxytryptophol	177.079	C10H11NO2	[M+H]+	Alkaloids	Plumerane	36455	23591	20087	53900	22721	27499	0.398367	0.52332	0.57788	0.3763	insignificant
mws1013	Esculetin	178.027	C9H6O4	[M-H]-	Lignans and Coumarins	Coumarins	43705	42611	33903	171850	190440	162730	1.20827	8.9094e-05	0.00060556	2.1269	up
pme1021	D-Glucono-1,5-lactone	178.048	C6H10O6	[M-H]-	Others	Saccharides and Alcohols	1	1	1	98790	111500	136720	1.21835	2.6763e-08	1.9403e-06	16.823	up
mws1195	p-Coumaric acid methyl ester	178.063	C10H10O3	[M+H]+	Phenolic acids	Phenolic acids	52679	54589	65969	48943	72792	63352	0.261885	0.69386	0.73348	0.095033	insignificant
mws0009	Coniferaldehyde	178.063	C10H10O3	[M+H]+	Phenolic acids	Phenolic acids	143340	141000	180290	362200	671380	490920	1.15925	0.0039512	0.011574	1.7157	up
pme3255	Methyleugenol	178.099	C11H14O2	[M+H]+	Phenolic acids	Phenolic acids	1	1	1	14710	29065	22856	1.2178	9.7027e-07	1.1923e-05	14.44	up
pmb0786	D-Glucosamine	179.079	C6H13NO5	[M+H]+	Others	Saccharides and Alcohols	188860	139950	153510	89575	185800	159200	0.351649	0.58072	0.62995	-0.15234	insignificant
mws2212	Caffeic acid	180.042	C9H8O4	[M-H]-	Phenolic acids	Phenolic acids	173330	140500	270380	951810	553690	582810	1.13719	0.0076758	0.018971	1.8388	up
mws1164	D-Fructose*	180.063	C6H12O6	[M-H]-	Others	Saccharides and Alcohols	361320	415230	365170	608210	440960	424210	0.860926	0.11749	0.16243	0.36846	insignificant
pmf0139	D-Galactose*	180.063	C6H12O6	[M-H]-	Others	Saccharides and Alcohols	398130	417980	357010	545730	396660	476020	0.800329	0.14958	0.19868	0.27467	insignificant
Hmln000297	Inositol	180.063	C6H12O6	[M-H]-	Others	Saccharides and Alcohols	421500	369890	314660	618610	388500	438830	0.746351	0.19232	0.24862	0.38641	insignificant
pmf0138	D-Mannose*	180.063	C6H12O6	[M-H]-	Others	Saccharides and Alcohols	337970	378210	328200	448100	409780	503900	1.05237	0.023112	0.042965	0.3836	insignificant
mws4170	D-Glucose*	180.063	C6H12O6	[M-H]-	Others	Saccharides and Alcohols	407610	475310	394590	605150	348300	456870	0.258783	0.6762	0.71656	0.14181	insignificant
mws0093	Coniferyl alcohol	180.079	C10H12O3	[M-H]-	Phenolic acids	Phenolic acids	158410	234680	152660	169440	252300	230890	0.531652	0.37553	0.43379	0.25597	insignificant
Cmyp007180	Dihydroactinidiolide	180.115	C11H16O2	[M+H]+	Others	Others	47908	33031	53660	41350	80370	107540	0.732153	0.20642	0.2637	0.7717	insignificant
mws0250	L-Tyrosine	181.074	C9H11NO3	[M+H]+	Amino acids and derivatives	Amino acids and derivatives	16208000	15308000	20331000	4932000	2287300	6144700	1.12061	0.010108	0.023152	-1.955	down
Lmlp001436	Dihydrocaffeic acid	182.058	C9H10O4	[M+H]+	Phenolic acids	Phenolic acids	187950	156020	226240	74261	18382	25654	1.08844	0.015825	0.032319	-2.2673	down
Lmrn001951	(S)-2-Hydroxy-3-(4-Hydroxyphenyl)Propanoic Acid	182.058	C9H10O4	[M-H]-	Phenolic acids	Phenolic acids	13632	11489	11197	56525	27434	81121	1.10194	0.011829	0.026187	2.1844	up
mws1350	Syringaldehyde; 4-Hydroxy-3,5-Dimethoxybenzaldehyde	182.058	C9H10O4	[M-H]-	Phenolic acids	Phenolic acids	89603	88807	116200	1449800	6574200	1533200	1.16783	0.0030415	0.0096221	5.0197	up
Hmtn001288	Methyl 2,4-dihydroxyphenylacetate	182.058	C9H10O4	[M-H]-	Phenolic acids	Phenolic acids	12878	7779.9	9185.3	70158	38139	51393	1.17428	0.0019437	0.007196	2.4186	up
mws1155	D-Mannitol*	182.079	C6H14O6	[M-H]-	Others	Saccharides and Alcohols	8813700	10630000	10139000	14579000	8495700	10724000	0.393435	0.53047	0.58198	0.19582	insignificant
mws0214	D-Sorbitol*	182.079	C6H14O6	[M-H]-	Others	Saccharides and Alcohols	1223200	2027100	1557600	2402900	1367200	1668900	0.308778	0.62307	0.67171	0.17757	insignificant
pme2237	Dulcitol*	182.079	C6H14O6	[M-H]-	Others	Saccharides and Alcohols	8823900	12133000	10242000	16214000	9133900	11012000	0.398407	0.52385	0.57788	0.22332	insignificant
pme2596	4-Pyridoxic acid	183.053	C8H9NO4	[M+H]+	Others	Vitamin	10955	8040.9	15597	37679	32392	40881	1.15827	0.0041629	0.011953	1.68	up
MA10002917	2,4-Dinitrophenol	184.012	C6H4N2O5	[M-H]-	Phenolic acids	Phenolic acids	32544	24517	30122	57276	40836	28481	0.762541	0.19394	0.25026	0.53953	insignificant
pme0309	3-O-Methylgallic Acid	184.037	C8H8O5	[M-H]-	Tannins	Tannin	1	1	1	467090	378300	251340	1.2187	2.4823e-07	4.6947e-06	18.479	up
HJN037	4-O-Methylgallic Acid	184.037	C8H8O5	[M-H]-	Phenolic acids	Phenolic acids	1	1	1	1156300	922940	551570	1.21863	4.0266e-07	6.2556e-06	19.744	up
pmb1754	O-Phosphocholine	184.073	C5H15NO4P+	[M]+	Alkaloids	Alkaloids	13215000	14727000	12774000	2158400	555470	1464200	1.15839	0.0039823	0.011626	-3.2852	down
pme2732	1-Naphthylacetic acid	186.068	C12H10O2	[M+H]+	Organic acids	Organic acids	1	1	1	24813	30163	18882	1.21879	1.9693e-07	4.1788e-06	14.588	up
mws0752	Undecylic Acid	186.162	C11H22O2	[M-H]-	Lipids	Free fatty acids	430880	376150	473770	255530	433560	329320	0.717664	0.21152	0.26844	-0.33012	insignificant
Hmmp001310	3-Indoleacrylic acid	187.063	C11H9NO2	[M+H]+	Alkaloids	Alkaloids	8696700	5083300	7529800	1332700	586310	1588700	1.14486	0.0057863	0.015209	-2.6036	down
pme0137	N-Acetyl-L-Glutamine	188.08	C7H12N2O4	[M-H]-	Amino acids and derivatives	Amino acids and derivatives	149710	78882	118590	139990	36137	70593	0.567751	0.35115	0.41284	-0.49591	insignificant
pmp001234	Butylidenephthalide	188.084	C12H12O2	[M+H]+	Phenolic acids	Phenolic acids	1	1	1	153170	453230	488350	1.21624	4.5494e-06	3.9188e-05	18.476	up
mws0237	Azelaic acid	188.105	C9H16O4	[M-H]-	Organic acids	Organic acids	354640	394840	350220	1564900	671440	702140	1.0403	0.031062	0.053512	1.4149	insignificant
mws0736	N-Glycyl-L-leucine	188.116	C8H16N2O3	[M+H]+	Amino acids and derivatives	Amino acids and derivatives	252980	168550	371350	17337	6085	14475	1.17985	0.0014477	0.005804	-4.3874	down
pme0122	N6-Acetyl-L-lysine	188.116	C8H16N2O3	[M+H]+	Amino acids and derivatives	Amino acids and derivatives	54350	46635	67795	115200	81893	102890	1.08931	0.017476	0.034555	0.82917	insignificant
Zmjp000182	N-Monomethyl-L-arginine	188.127	C7H16N4O2	[M+H]+	Amino acids and derivatives	Amino acids and derivatives	1440100	1435900	1947300	378720	747920	832780	1.06207	0.023723	0.044006	-1.3012	down
pme3388	Homoarginine	188.127	C7H16N4O2	[M+H]+	Amino acids and derivatives	Amino acids and derivatives	334730	277710	445810	78880	131050	173870	1.08366	0.0177	0.034918	-1.4639	down
Zmtn001624	N-Acetylisatin	189.043	C10H7NO3	[M-H]-	Alkaloids	Plumerane	360170	210230	400270	29047	26025	33697	1.19767	0.00037878	0.0021124	-3.451	down
pme0075	N-Acetyl-L-glutamic acid	189.064	C7H11NO5	[M-H]-	Amino acids and derivatives	Amino acids and derivatives	60452	36269	50639	1	1	1	1.21804	2.2279e-07	4.3073e-06	-15.584	down
mws0193	L-Homocitrulline	189.111	C7H15N3O3	[M+H]+	Amino acids and derivatives	Amino acids and derivatives	82364	76915	107120	88304	37701	56132	0.762645	0.18099	0.23431	-0.54832	insignificant
pme0278	2,6-Diaminooimelic acid	190.095	C7H14N2O4	[M+H]+	Amino acids and derivatives	Amino acids and derivatives	235810	238880	289340	2123200	2250000	774250	1.14314	0.0068389	0.017347	2.7512	up
pmb2561	N-Acetyl-L-methionine	191.062	C7H13NO3S	[M-H]-	Amino acids and derivatives	Amino acids and derivatives	6519.5	5956.5	12489	1	1	1	1.21608	2.7397e-06	2.6193e-05	-13.024	down
Zmyn000453	Isocitric Acid*	192.027	C6H8O7	[M-H]-	Organic acids	Organic acids	26033000	25189000	30984000	2114300	215940	499600	1.14926	0.004735	0.012914	-4.8623	down
mws0281	Citric Acid*	192.027	C6H8O7	[M-H]-	Organic acids	Organic acids	56906000	62933000	69859000	2704200	335750	850640	1.17194	0.0022118	0.0077904	-5.6089	down
Hmjp002337	Isoscopoletin (6-Hydroxy-7-Methoxycoumarin)	192.033	C10H8O4	[M+H]+	Lignans and Coumarins	Coumarins	6332500	5285500	6204700	5831200	2776500	3899400	0.812256	0.1479	0.19675	-0.51042	insignificant
pme2993	Scopoletin (7-Hydroxy-5-methoxycoumarin)	192.042	C10H8O4	[M+H]+	Lignans and Coumarins	Coumarins	932350	590580	678060	583160	117510	137300	0.921393	0.080493	0.11745	-1.3931	insignificant
mws0277	Quinic Acid	192.063	C7H12O6	[M-H]-	Organic acids	Organic acids	12725000	10976000	14603000	1073100	134650	261320	1.1533	0.0041361	0.011915	-4.7074	down
Lmmp002080	N-(4-Aminobutyl)benzamide	192.126	C11H16N2O	[M+H]+	Alkaloids	Phenolamine	1634600	1366000	1088700	3376100	1041500	1620500	0.437798	0.47863	0.53592	0.56245	insignificant
mws1189	D-Galacturonic acid*	194.033	C6H10O7	[M-H]-	Organic acids	Organic acids	164200	169560	143120	119420	75615	126700	0.952981	0.072	0.10744	-0.56872	insignificant
pme3705	D-Glucoronic acid*	194.043	C6H10O7	[M-H]-	Others	Saccharides and Alcohols	192530	205890	219040	173160	110740	171420	0.899587	0.096927	0.13734	-0.44174	insignificant
Xmgn006542	Dimethyl Phthalate	194.057	C10H10O4	[M-H]-	Phenolic acids	Phenolic acids	22990	17393	26885	32129	9638.9	12777	0.477151	0.43525	0.49434	-0.30329	insignificant
mws0014	Ferulic acid	194.058	C10H10O4	[M-H]-	Phenolic acids	Phenolic acids	89845	60731	145110	192010	310310	351540	1.06345	0.024909	0.045623	1.5311	up
Lmdn003756	Methyl caffeate	194.058	C10H10O4	[M-H]-	Phenolic acids	Phenolic acids	44880	19832	26148	1	1	1	1.21732	1.8072e-06	1.941e-05	-14.885	down
mws2104	D-Pinitol	194.079	C7H14O6	[M-H]-	Others	Saccharides and Alcohols	1	1	1	28884	3983.4	13148	1.20892	8.4577e-05	0.00057939	13.904	up
pme0534	Gluconic acid	196.058	C6H12O7	[M-H]-	Others	Saccharides and Alcohols	1812900	1817800	2721800	429660	486470	743190	1.16227	0.0031936	0.0098875	-1.9364	down
pme3827	3,4-Dihydroxy-L-phenylalanine (L-Dopa)	197.069	C9H11NO4	[M+H]+	Amino acids and derivatives	Amino acids and derivatives	64657	49761	70719	25204	5948.6	30102	0.956729	0.067156	0.10123	-1.5963	insignificant
pmb2497	4-Hydroxy-3-methoxymandelate	198.053	C9H10O5	[M-H]-	Phenolic acids	Phenolic acids	1	1	1	30130	23020	19802	1.21868	1.3085e-07	3.2546e-06	14.569	up
mws0027	Syringic acid	198.053	C9H10O5	[M-H]-	Phenolic acids	Phenolic acids	27747	18651	35138	1370100	4258900	1913100	1.20364	0.0003175	0.0018293	6.5316	up
Zmzn000079	D-Erythrose-4-phosphate	200.009	C4H9O7P	[M-H]-	Others	Saccharides and Alcohols	66056	75026	63556	45397	13281	32627	0.957796	0.066898	0.10104	-1.1648	insignificant
pmb2640	Dodecanoic acid (Lauric acid)	200.178	C12H24O2	[M-H]-	Lipids	Free fatty acids	215580	221060	241480	173020	190760	252770	0.50841	0.42036	0.47931	-0.13601	insignificant
mws1070	Xanthotoxol	202.027	C11H6O4	[M+H]+	Lignans and Coumarins	Coumarins	1	1	1	132940	209090	181570	1.21845	9.086e-08	3.0325e-06	17.414	up
pmb0130	Acetryptine	202.111	C12H14N2O	[M+H]+	Alkaloids	Phenolamine	1	1	1	53658	75354	57353	1.21871	4.7176e-08	2.1721e-06	15.924	up
NK10251888	NG,NG-Dimethyl-L-arginine	202.143	C8H18N4O2	[M+H]+	Amino acids and derivatives	Amino acids and derivatives	190430	166470	173590	145810	192720	249500	0.294455	0.63094	0.67768	0.15228	insignificant
mws0018	Spermine	202.216	C10H26N4	[M+H]+	Alkaloids	Phenolamine	4607900	4082800	5453500	1357600	792090	1097700	1.18413	0.0011296	0.0048174	-2.1204	down
pme0224	Indole-3-butyric acid	203.095	C12H13NO2	[M-H]-	Alkaloids	Plumerane	1	1	1	11451	14853	17073	1.21812	1.3093e-07	3.2546e-06	13.824	up
pme2060	N6-Isopentenyladenine	203.117	C10H13N5	[M+H]+	Nucleotides and derivatives	Nucleotides and derivatives	4733.7	6212	7082.9	1	1	1	1.21801	2.0977e-07	4.3073e-06	-12.552	down
Zmbp002538	1-Methoxy-indole-3-acetamide	204.09	C11H12N2O2	[M+H]+	Alkaloids	Alkaloids	17227000	10645000	14836000	2814200	1024700	3285700	1.12804	0.0087252	0.020854	-2.5809	down
mws0282	L-Tryptophan	204.09	C11H12N2O2	[M-H]-	Amino acids and derivatives	Amino acids and derivatives	840740	820630	861280	123900	122260	204750	1.19929	0.0005105	0.0026125	-2.4839	down
pmb0818	Methoxyindoleacetic acid	205.074	C11H11NO3	[M+H]+	Alkaloids	Plumerane	167490	87140	123450	24623	10504	27426	1.13941	0.0066647	0.017004	-2.593	down
pme1261	D-Panthenol	205.131	C9H19NO4	[M+H]+	Others	Saccharides and Alcohols	1860	696.91	4312.6	4155.8	3001.4	1612.5	0.433899	0.51339	0.57044	0.3529	insignificant
pmp000250	Z-6,7-Epoxyligustilide	206.084	C12H14O3	[M-H2O+H]+	Others	Others	2780	1284.7	2510.2	41527	56971	56699	1.20402	0.0002677	0.0015737	4.5621	up
pmb1587	4-Hydroxy-3,5-diisopropylbenzaldehyde	206.131	C13H18O2	[M+H]+	Phenolic acids	Phenolic acids	1	1	1	12030	16247	35289	1.21512	6.7647e-06	5.4494e-05	14.37	up
Lmln010063	2,6-Di-tert-butylphenol*	206.167	C14H22O	[M-H]-	Phenolic acids	Phenolic acids	397900	386900	364400	302210	250430	325600	1.05241	0.029955	0.052017	-0.38809	insignificant
Lmbn013410	2,4-Di-Tert-Butylphenol*	206.167	C14H22O	[M-H]-	Phenolic acids	Phenolic acids	420220	406820	357700	321080	270240	317210	1.07534	0.022696	0.042281	-0.38412	insignificant
Zmgn002106	N-Acetyl-L-phenylalanine	207.09	C11H13NO3	[M-H]-	Amino acids and derivatives	Amino acids and derivatives	16003	13159	35496	12606	3170	6306.5	0.906481	0.08668	0.12527	-1.551	insignificant
mws1014	Fraxetin (7,8-Dihydroxy-6-methoxycoumarin)	208.037	C10H8O5	[M+H]+	Lignans and Coumarins	Coumarins	508290	491910	518570	570360	202850	381350	0.629503	0.2978	0.35984	-0.39648	insignificant
mws1212	Methyl ferulate	208.074	C11H12O4	[M+H]+	Phenolic acids	Phenolic acids	23135	25087	19830	69434	81056	110660	1.18202	0.00099702	0.0044031	1.9432	up
mws2184	Ethyl caffeate	208.074	C11H12O4	[M-H]-	Phenolic acids	Phenolic acids	1	1	1	16041	29592	22131	1.2181	5.9877e-07	8.1395e-06	14.462	up
pme3443	Sinapinaldehyde	208.074	C11H12O4	[M-H]-	Phenolic acids	Phenolic acids	1526600	1534900	1555800	3613500	7954000	4265700	1.13115	0.0081873	0.019897	1.7767	up
pmb2620	3,4-Dimethoxycinnamic acid	208.074	C11H12O4	[M-H]-	Phenolic acids	Phenolic acids	11102	6999.1	11898	11749	3432.4	2355.5	0.715214	0.21166	0.26844	-0.77843	insignificant
Zmyn000108	D-Saccharic acid*	210.038	C6H10O8	[M-H]-	Others	Saccharides and Alcohols	185480	151490	222790	15450	18689	24037	1.20503	0.00018086	0.0011402	-3.2638	down
Zmpn000199	D-Galactaric acid*	210.038	C6H10O8	[M-H]-	Others	Saccharides and Alcohols	148240	154430	233570	10544	20088	8394.3	1.18422	0.00088253	0.003999	-3.7811	down
mws0853	Sinapyl alcohol	210.089	C11H14O4	[M-H]-	Phenolic acids	Phenolic acids	59832	154480	122580	118710	42337	103150	0.359518	0.57842	0.62825	-0.34972	insignificant
pme1654	Jasmonic acid	210.126	C12H18O3	[M-H]-	Organic acids	Organic acids	25593	20706	30363	1	1	1	1.21804	8.6738e-08	3.0325e-06	-14.642	down
pme0109	Methyldopa	211.084	C10H13NO4	[M+H]+	Amino acids and derivatives	Amino acids and derivatives	12713	31731	25787	15262	21775	27830	0.0765996	0.91342	0.92728	-0.11325	insignificant
HJAP048	2,4,5-Trimethoxybenzoic acid	212.068	C10H12O5	[M+H]+	Phenolic acids	Phenolic acids	1	1	1	30372	37916	44909	1.21821	7.944e-08	3.0325e-06	15.204	up
Zmgn003633	12-Oxo-10E-Dodecenoic Acid	212.141	C12H20O3	[M-H]-	Lipids	Free fatty acids	19050	16142	27800	2252.3	2579.2	2156.9	1.20046	0.00021529	0.0013379	-3.172	down
pmb0128	δ-Tridecalactone	212.178	C13H24O2	[M+H]+	Lipids	Glycerol ester	20866	14635	18286	34573	10404	19052	0.114866	0.85784	0.8799	0.25272	insignificant
pmb2507	2-Deoxyribose-1-phosphate	214.024	C5H11O7P	[M-H]-	Nucleotides and derivatives	Nucleotides and derivatives	100090	117350	120160	98959	38633	61482	0.8926	0.098574	0.13919	-0.75926	insignificant
pmb2873	3-(2-Naphthyl)-L-alanine	215.095	C13H13NO2	[M-H]-	Amino acids and derivatives	Amino acids and derivatives	50597	13202	43832	45711	15496	17956	0.288366	0.63755	0.68314	-0.44211	insignificant
mws1579	8-Methoxypsoralen	216.042	C12H8O4	[M+H]+	Lignans and Coumarins	Coumarins	1	1	1	24256	18266	25370	1.21823	6.6282e-08	2.746e-06	14.468	up
pme0170	N-Acetyl-L-Arginine	216.122	C8H16N4O3	[M+H]+	Amino acids and derivatives	Amino acids and derivatives	34754	24753	34418	15428	7189.6	16924	1.0324	0.034551	0.058143	-1.2512	insignificant
Lmrj001698	L-Seryl-L-Isoleucine	218.127	C9H18N2O4	[M+H]+	Amino acids and derivatives	Amino acids and derivatives	565600	302540	773450	11128	4006.8	11790	1.19125	0.00074068	0.003446	-5.9312	down
pmb0426	N,N-Dimethyl-5-methoxytryptamine	218.142	C13H18N2O	[M+H]+	Alkaloids	Alkaloids	2068400	2336000	2399500	891840	436730	2001900	0.881539	0.11105	0.15533	-1.0326	insignificant
mws1337	D-Pantothenic Acid	219.111	C9H17NO5	[M+H]+	Others	Vitamin	270770	199740	279600	207690	61542	97712	0.907412	0.088258	0.12734	-1.0322	insignificant
pme1228	5-Hydroxy-L-tryptophan	220.085	C11H12N2O3	[M+H]+	Amino acids and derivatives	Amino acids and derivatives	11841	7283.8	13409	1	1	1	1.21709	9.7299e-07	1.1923e-05	-13.402	down
pme2755	N-Acetyl-D-glucosamine*	221.09	C8H15NO6	[M+H]+	Others	Saccharides and Alcohols	139840	123020	156060	60904	34373	40751	1.1591	0.0032623	0.010029	-1.6223	down
mws2608	N-Acetyl-D-galactosamine*	221.09	C8H15NO6	[M+H]+	Others	Saccharides and Alcohols	492040	332870	546340	113360	55744	72952	1.16781	0.0023317	0.0080818	-2.5039	down
mws4174	N-Acetyl-D-mannosamine	221.09	C8H15NO6	[M+H]+	Others	Saccharides and Alcohols	459040	313830	510310	77633	24049	32223	1.15751	0.0034335	0.010418	-3.2614	down
pme2773	L-Cystathionine	222.067	C7H14N2O4S	[M+H]+	Amino acids and derivatives	Amino acids and derivatives	561	3861.7	5295.1	49155	98260	32947	1.10228	0.01458	0.03042	4.214	up
mws5042	L-Glycyl-L-phenylalanine	222.1	C11H14N2O3	[M+H]+	Amino acids and derivatives	Amino acids and derivatives	152580	102930	189970	7713.9	4630.1	10557	1.19525	0.00057177	0.0028264	-4.2811	down
mws0520	N-Acetyl-L-tyrosine	223.084	C11H13NO4	[M+H]+	Amino acids and derivatives	Amino acids and derivatives	17068	12086	28114	18445	8036.4	9059.1	0.677044	0.24113	0.29841	-0.69072	insignificant
mws4085	Sinapic acid	224.068	C11H12O5	[M-H]-	Phenolic acids	Phenolic acids	1	1	1	36967	98583	43994	1.21742	3.5173e-06	3.2554e-05	15.869	up
pmb2643	Myristoleic acid	226.193	C14H26O2	[M-H]-	Lipids	Free fatty acids	4628.1	5244.5	5664.8	4295.7	5285.7	16725	0.436651	0.47053	0.52888	0.75946	insignificant
pme1194	2'-Deoxycytidine	227.091	C9H13N3O4	[M+H]+	Nucleotides and derivatives	Nucleotides and derivatives	13694	8959.9	17303	7678.7	2510.5	4719.8	0.987119	0.049434	0.078913	-1.4223	insignificant
Lmhp001430	Cyclo(Pro-Glu)	227.103	C10H14N2O4	[M+H]+	Amino acids and derivatives	Amino acids and derivatives	20503	14865	32319	10764	2417.8	5764.3	0.99556	0.046148	0.074626	-1.8347	insignificant
Zmjn003398	2-Dodecenedioic acid	228.136	C12H20O4	[M-H]-	Lipids	Free fatty acids	10983	18833	21718	19353	12237	10190	0.407174	0.50409	0.56153	-0.30107	insignificant
mws0119	Myristic Acid	228.209	C14H28O2	[M-H]-	Lipids	Free fatty acids	9897300	9200700	10468000	8312500	7904900	14388000	0.0257186	0.98525	0.98803	0.048406	insignificant
pma6455	Ribulose-5-phosphate	230.02	C5H11O8P	[M-H]-	Others	Saccharides and Alcohols	250750	207830	210670	91235	32057	101280	1.04481	0.031415	0.053696	-1.5787	insignificant
Lmhp001670	L-Valyl-L-Leucine	231.17	C11H22N2O3	[M+H]+	Amino acids and derivatives	Amino acids and derivatives	997210	569350	1485900	50170	13517	28496	1.17624	0.0016485	0.006417	-5.0507	down
pmb0490	p-Coumaroylputrescine	234.137	C13H18N2O2	[M+H]+	Alkaloids	Phenolamine	121400	64998	105400	1	1	1	1.21773	4.3588e-07	6.5382e-06	-16.566	down
pmb0962	L-Lysine-Butanoic Acid	234.158	C10H22N2O4	[M+H]+	Amino acids and derivatives	Amino acids and derivatives	1533.8	3297.2	15637	900210	1930900	537930	1.1778	0.0022088	0.0077904	7.3651	up
mws4176	L-Alanyl-L-Phenylalanine	236.116	C12H16N2O3	[M+H]+	Amino acids and derivatives	Amino acids and derivatives	67080	23811	67685	5816.6	4170	5017.7	1.15739	0.0032772	0.010039	-3.4014	down
mws0984	L-Sepiapterin	237.086	C9H11N5O3	[M-H]-	Nucleotides and derivatives	Nucleotides and derivatives	9830.6	3966.4	6314.8	1	1	1	1.21622	4.7968e-06	4.0914e-05	-12.711	down
Lmhn003240	Benzoylmalic acid	238.048	C11H10O6	[M-H]-	Phenolic acids	Phenolic acids	1	1	1	21796	67163	51023	1.2162	6.1115e-06	5.0161e-05	15.51	up
mws0832	2-(4-Aminobutanamido)-3-(1-methyl-1H-imidazol-5-yl)propanoic acid	240.122	C10H16N4O3	[M+H]+	Organic acids	Organic acids	3628.1	3626.2	2627.9	3863.3	3275.2	3500.3	0.384368	0.52357	0.57788	0.10546	insignificant
pme2827	Palmitaldehyde	240.245	C16H32O	[M-H]-	Lipids	Free fatty acids	1234000	1270600	1375300	755420	561500	637090	1.17655	0.0016825	0.0064483	-0.98963	insignificant
pme0264	Thymidine	242.09	C10H14N2O5	[M+H]+	Nucleotides and derivatives	Nucleotides and derivatives	8798	4699.3	10573	13743	42351	22414	0.995469	0.05077	0.080601	1.7037	insignificant
mws0359	Pentadecanoic Acid	242.225	C15H30O2	[M-H]-	Lipids	Free fatty acids	437380	476730	489380	410660	525280	1278000	0.512385	0.39235	0.45092	0.65944	insignificant
Zmyn005209	12-Methyltetradecanoic Acid	242.225	C15H30O2	[M-H]-	Lipids	Free fatty acids	1	1	1	21563	6334	6710.6	1.2146	2.1316e-05	0.00016126	13.495	up
pme3732	Cytidine	243.086	C9H13N3O5	[M+H]+	Nucleotides and derivatives	Nucleotides and derivatives	4139400	2890100	3851100	237680	56305	294840	1.15713	0.0041996	0.011979	-4.2065	down
ML10180524	Cytarabine	243.086	C9H13N3O5	[M+H]+	Nucleotides and derivatives	Nucleotides and derivatives	421090	306490	667260	23807	12567	20759	1.19617	0.00043641	0.0023583	-4.6071	down
mws0976	β-Pseudouridine	244.07	C9H12N2O6	[M-H]-	Nucleotides and derivatives	Nucleotides and derivatives	346100	225150	331080	1	1	1	1.21818	8.3136e-08	3.0325e-06	-18.198	down
mws0248	Uridine	244.07	C9H12N2O6	[M-H]-	Nucleotides and derivatives	Nucleotides and derivatives	2653600	2004700	2427300	129030	38108	74346	1.19374	0.00064918	0.0031204	-4.8743	down
Lmhp002031	L-Leucyl-L-Leucine	245.186	C12H24N2O3	[M+H]+	Amino acids and derivatives	Amino acids and derivatives	680370	382490	874850	28119	5111.2	24827	1.15959	0.0035728	0.010755	-5.0614	down
pmp000288	Isopimpinellin	246.053	C13H10O5	[M+H]+	Lignans and Coumarins	Coumarins	1	1	1	11720	8455.4	7234.4	1.21851	3.5293e-07	5.9048e-06	13.156	up
Lmrj002087	L-Isoleucyl-L-Aspartate	246.121	C10H18N2O5	[M+H]+	Amino acids and derivatives	Amino acids and derivatives	222090	113950	340930	4526.6	2376.2	10632	1.17223	0.0022304	0.0078245	-5.2729	down
pma1840	4-Coumaroylcholine	250.144	C14H20NO3+	[M]+	Alkaloids	Alkaloids	19932	20162	26585	11636	6733.1	9725.8	1.12136	0.0090587	0.021489	-1.2492	down
pme3961	2'-Deoxyadenosine	251.102	C10H13N5O3	[M+H]+	Nucleotides and derivatives	Nucleotides and derivatives	194650	141720	242980	51690	19520	20944	1.14058	0.0053945	0.014479	-2.6548	down
pme2776	2'-Deoxyinosine	252.086	C10H12N4O4	[M+H]+	Nucleotides and derivatives	Nucleotides and derivatives	15008	10886	16252	1	1	1	1.21791	1.6412e-07	3.7574e-06	-13.78	down
mws0361	Palmitoleic Acid*	254.225	C16H30O2	[M-H]-	Lipids	Free fatty acids	19289	20001	26493	11622	11547	52910	0.158403	0.82262	0.84796	0.20791	insignificant
Lmcn009122	(7Z)-Hexadecenoic acid*	254.225	C16H30O2	[M-H]-	Lipids	Free fatty acids	4732.4	5523.3	7014.5	6247.8	7985.2	10145	0.834502	0.13325	0.18002	0.4959	insignificant
pma3101	Nicotinate D-ribonucleoside	256.082	C11H14NO6+	[M+H]+	Others	Vitamin	12118000	7466100	13224000	469800	103800	296060	1.1813	0.001415	0.0057579	-5.2352	down
mws1488	Palmitic acid	256.24	C16H32O2	[M-H]-	Lipids	Free fatty acids	20467	18114	22049	19905	24258	20165	0.420252	0.52448	0.57788	0.087743	insignificant
mws0120	Choline Alfoscerate	257.103	C8H20NO6P	[M+H]+	Lipids	PC	6184800	6899200	5689200	5684300	2478300	3529100	0.895381	0.098715	0.13919	-0.68315	insignificant
Zmyn000110	D-Glucosamine 1-phosphate	259.046	C6H14NO8P	[M-H]-	Others	Saccharides and Alcohols	56099	73810	44286	6809.6	6315.5	10047	1.19967	0.00059505	0.0028922	-2.9129	down
mws0866	D-Glucose 6-phosphate*	260.03	C6H13O9P	[M-H]-	Others	Saccharides and Alcohols	4738200	5475400	4555400	1	1	1	1.21885	1.043e-09	2.2686e-07	-22.232	down
pme3313	D-Fructose 6-phosphate*	260.03	C6H13O9P	[M-H]-	Others	Saccharides and Alcohols	4561800	5867500	4000400	3197400	805350	1738000	0.964838	0.063324	0.096435	-1.3287	insignificant
mws1090	Glucose-1-phosphate*	260.03	C6H13O9P	[M-H]-	Others	Saccharides and Alcohols	4420700	4854900	4036900	2756400	1110400	1786300	1.05667	0.02657	0.04776	-1.2336	down
Zmpn000095	Sorbitol-6-phosphate	262.045	C6H15O9P	[M-H]-	Others	Saccharides and Alcohols	3867400	3338800	3238200	614160	181060	321730	1.16751	0.0027371	0.009089	-3.2258	down
Hmjp000461	3-O-Glucoside-3-hydroxy-y-butyrolactone	264.084	C10H16O8	[M+H]+	Others	Others	59652	70227	57518	31672	11933	19766	1.09343	0.016124	0.032623	-1.5636	down
Lmtn004049	Abscisic acid	264.136	C15H20O4	[M-H]-	Organic acids	Organic acids	79193	52082	63998	41114	41284	23947	0.988914	0.045792	0.074287	-0.87755	insignificant
Lmhp002001	L-Valyl-L-Phenylalanine	264.147	C14H20N2O3	[M+H]+	Amino acids and derivatives	Amino acids and derivatives	373470	191300	474460	16803	3271.9	14299	1.1576	0.0037592	0.011239	-4.9165	down
pmb0952	Thiamine (Vitamin B1)	265.112	C12H17N4OS+	[M+H]+	Others	Vitamin	6138000	3897400	6527300	858310	145720	616040	1.11437	0.011046	0.024579	-3.3545	down
pmp001244	Caffeoylcholine	266.124	C14H20NO4+	[M]+	Alkaloids	Alkaloids	14382	19748	15973	1	1	1	1.21872	4.8434e-08	2.1721e-06	-14.028	down
Hmsn000210	Methyl 7,10-hexadecadienoate	266.224	C17H30O2	[M-H]-	Lipids	Free fatty acids	4924000	3546700	4864500	858600	236760	668890	1.14079	0.0062903	0.016239	-2.9169	down
pme0230	Adenosine	267.097	C10H13N5O4	[M+H]+	Nucleotides and derivatives	Nucleotides and derivatives	37882000	28566000	34522000	9667700	1649700	4596300	1.09177	0.016109	0.032623	-2.6654	down
pme1184	2'-Deoxyguanosine	267.097	C10H13N5O4	[M+H]+	Nucleotides and derivatives	Nucleotides and derivatives	20395	15870	33042	35023	8739.4	11219	0.439206	0.47136	0.52914	-0.335	insignificant
pma2172	Cinnamoyltyramine	267.126	C17H17NO2	[M+H]+	Alkaloids	Alkaloids	1	1	1	10411	23149	30437	1.21554	6.7219e-06	5.4494e-05	14.379	up
pme2890	L-Homocystine	268.055	C8H16N2O4S2	[M+H]+	Amino acids and derivatives	Amino acids and derivatives	49623	38580	66297	10078	2989	8498.7	1.13313	0.0073363	0.01831	-2.8392	down
mws1060	9-(Arabinosyl)hypoxanthine	268.081	C10H12N4O5	[M-H]-	Nucleotides and derivatives	Nucleotides and derivatives	56044	25867	69422	35484	13929	16278	0.856378	0.1132	0.15732	-1.2034	insignificant
pmp000087	2-Feruloyl-sn-glycerol	268.095	C13H16O6	[M+H]+	Phenolic acids	Phenolic acids	11889	9567.7	12606	172400	347970	248030	1.20785	0.00015091	0.00096537	4.4945	up
pmp000086	1-Feruloyl-sn-glycerol	268.095	C13H16O6	[M+H]+	Phenolic acids	Phenolic acids	17269	12484	18972	86640	308550	239010	1.15714	0.0038894	0.01151	3.7009	up
mws0383	10-Heptadecenoic Acid	268.24	C17H32O2	[M-H]-	Lipids	Free fatty acids	295270	207280	440990	822850	1168300	883630	1.13098	0.0091116	0.02152	1.6092	up
pme0376	Naringenin (5,7,4'-Trihydroxyflavanone)	272.068	C15H12O5	[M-H]-	Flavonoids	Dihydroflavone	11765	8671.8	78388	614480	965890	487460	1.13654	0.0081817	0.019897	4.3859	up
mws0914	Pinobanksin	272.068	C15H12O5	[M-H]-	Flavonoids	Dihydroflavonol	11159	10988	81012	623610	896900	497710	1.13966	0.0075623	0.018744	4.2901	up
pme3472	Arbutin	272.09	C12H16O7	[M-H]-	Phenolic acids	Phenolic acids	48254	35731	44452	27559	6592.7	11978	0.990546	0.049206	0.078693	-1.4761	insignificant
Lmmn003323	2-Hydroxyhexadecanoic acid	272.235	C16H32O3	[M-H]-	Organic acids	Organic acids	891290	552880	928040	1260300	1223900	1912500	0.993722	0.048023	0.077228	0.88812	insignificant
pmb1452	N-Lauryldiethanolamine	273.267	C16H35NO2	[M+H]+	Lipids	Free fatty acids	9890.8	9814.9	7751.5	7174.9	6143.9	4608.2	0.998275	0.045449	0.073908	-0.61524	insignificant
pmp001264	Hexadecylsphingosine	273.267	C16H35NO2	[M+H]+	Lipids	Sphingolipids	2012200	1883300	1723000	1788700	1155200	1261800	0.895881	0.096883	0.13734	-0.41418	insignificant
pme1712	L-Saccharopine	276.132	C11H20N2O6	[M-H]-	Amino acids and derivatives	Amino acids and derivatives	39302	42224	37136	18671	38648	9650	0.805703	0.1452	0.19404	-0.82495	insignificant
pmb0508	p-Coumaroylagmatine	276.159	C14H20N4O2	[M+H]+	Alkaloids	Phenolamine	29533	19396	20783	16028	1	8254.5	0.643037	0.29046	0.35195	-1.5231	insignificant
pmb1574	9,12-Octadecadien-6-Ynoic Acid	276.209	C18H28O2	[M+H]+	Lipids	Free fatty acids	11958	5554.1	10329	18252	8574	10106	0.484085	0.44509	0.50361	0.40868	insignificant
Lmlp012720	Dibutyl phthalate*	278.152	C16H22O4	[M+H]+	Phenolic acids	Phenolic acids	11706000	9474000	8751100	7841700	6997600	9386700	0.811763	0.15878	0.20898	-0.30432	insignificant
Lmxp011770	Diisobutyl phthalate*	278.152	C16H22O4	[M+H]+	Phenolic acids	Phenolic acids	11358000	9148500	8105400	7523000	6935200	9385500	0.699508	0.2477	0.30524	-0.26505	insignificant
mws5035	L-Leucyl-L-phenylalanine	278.163	C15H22N2O3	[M+H]+	Amino acids and derivatives	Amino acids and derivatives	1242300	712450	1503100	55301	26979	38543	1.19717	0.00038931	0.0021437	-4.8367	down
pmb1650	Octadeca-11E,13E,15Z-trienoic acid	278.225	C18H30O2	[M+H]+	Lipids	Free fatty acids	4770800	3419300	3171500	3355000	3251100	4010500	0.249555	0.715	0.75127	-0.097179	insignificant
mws0367	α-Linolenic Acid*	278.225	C18H30O2	[M-H]-	Lipids	Free fatty acids	4371200	2747500	5560300	1740400	1894400	1820800	1.07397	0.018035	0.03526	-1.2182	down
pmb0889	Punicic acid (9Z,11E,13Z-octadecatrienoic acid)	278.225	C18H30O2	[M+H]+	Lipids	Free fatty acids	2589300	1727800	3590800	1968800	2160300	1830600	0.574553	0.32659	0.38922	-0.40837	insignificant
mws0366	γ-Linolenic Acid*	278.225	C18H30O2	[M-H]-	Lipids	Free fatty acids	4457400	2941600	5754500	1731600	1880900	1876600	1.09468	0.013262	0.02821	-1.2602	down
Lmhn002926	p-Coumaroylmalic acid	280.058	C13H12O7	[M-H]-	Phenolic acids	Phenolic acids	452710	210420	473330	1	1	1	1.21709	1.0857e-06	1.2939e-05	-18.531	down
mws0629	L-Aspartyl-L-Phenylalanine	280.106	C13H16N2O5	[M+H]+	Amino acids and derivatives	Amino acids and derivatives	37317	23244	27293	9252.1	2387.9	3590.7	1.11213	0.011044	0.024579	-2.5273	down
Lmbn006152	(9Z,11E)-Octadecadienoic acid	280.24	C18H32O2	[M-H]-	Lipids	Free fatty acids	23975	19767	29132	29856	39885	33599	0.970491	0.063403	0.096435	0.50425	insignificant
mws1491	Linoleic acid	280.24	C18H32O2	[M-H]-	Lipids	Free fatty acids	7373600	6030000	9734000	10058000	12143000	10292000	0.946486	0.076531	0.11285	0.49067	insignificant
YC512118	Oleamide (9-Octadecenamide)	281.272	C18H35NO	[M+H]+	Lipids	Free fatty acids	115290	94923	126640	54815	22873	25719	1.10456	0.011948	0.026383	-1.7041	down
mws2623	11-Octadecanoic acid(Vaccenic acid)	282.256	C18H34O2	[M-H]-	Lipids	Free fatty acids	7129800	5882300	9930100	19554000	22507000	20815000	1.17123	0.0028601	0.0092502	1.4552	up
mws0396	Elaidic Acid	282.256	C18H34O2	[M-H]-	Lipids	Free fatty acids	13212000	10846000	17606000	32906000	39274000	35783000	1.17001	0.0029802	0.0095673	1.3764	up
pme1178	Guanosine	283.092	C10H13N5O5	[M+H]+	Nucleotides and derivatives	Nucleotides and derivatives	8591600	5777400	12051000	234700	73318	141100	1.19551	0.00048757	0.00254	-5.8805	down
Zmyp000878	2-Hydroxyadenosine	283.092	C10H13N5O5	[M+H]+	Nucleotides and derivatives	Nucleotides and derivatives	11020000	7935700	16344000	383830	92645	191090	1.18769	0.00089083	0.0040157	-5.7221	down
mws0668	Xanthosine	284.076	C10H12N4O6	[M-H]-	Nucleotides and derivatives	Nucleotides and derivatives	249330	137740	318740	21357	20581	24099	1.18753	0.00079428	0.003637	-3.4169	down
Zmyn005026	16-Methylheptadecanoic acid	284.272	C18H36O2	[M-H]-	Lipids	Free fatty acids	14723000	13990000	8809600	13664000	14709000	12250000	0.342295	0.5762	0.62662	0.11775	insignificant
mws1489	Stearic Acid	284.272	C18H36O2	[M-H]-	Lipids	Free fatty acids	24081000	23624000	16661000	21580000	24573000	20958000	0.237164	0.69754	0.73559	0.061401	insignificant
pma1751	N-(beta-D-Glucosyl)nicotinate	285.085	C12H15NO7	[M+H]+	Others	Vitamin	2524.6	5142.9	2835.8	2199	1503.6	823.65	0.934505	0.07388	0.10931	-1.2147	insignificant
pmp001238	Isooxyprohurin	286.084	C16H14O5	[M+H]+	Lignans and Coumarins	Coumarins	1	1	1	17533	8917.8	7798	1.21744	3.1546e-06	2.9832e-05	13.478	up
pmn001511	3-Hydroxy-5-Methylphenol-1-O-Glucoside	286.105	C13H18O7	[M-H]-	Phenolic acids	Phenolic acids	1	1	1	255970	232810	181390	1.21886	3.0034e-08	1.973e-06	17.769	up
Hmcp004650	Hexadecanedioic acid	286.212	C16H30O4	[M+H]+	Organic acids	Organic acids	1	1	1	14842	24177	35239	1.21662	2.3177e-06	2.3446e-05	14.594	up
mws1094	Aromadendrin (Dihydrokaempferol)	288.063	C15H12O6	[M-H]-	Flavonoids	Dihydroflavonol	1886.9	1332.7	946.71	4724.7	7085.1	3493.7	1.11595	0.010556	0.023792	1.8765	up
Zmpn002440	3,4,2',4',6'-Pentahydroxychalcone	288.063	C15H12O6	[M-H]-	Flavonoids	Chalcones	1433.9	1169.7	10098	11268	20334	9262.4	0.92071	0.090901	0.13072	1.6859	insignificant
mws0064	Eriodictyol (5,7,3',4'-Tetrahydroxyflavanone)	288.063	C15H12O6	[M-H]-	Flavonoids	Dihydroflavone	1102.3	692.75	6271.6	10513	16924	7708.4	0.98897	0.056273	0.088053	2.1225	insignificant
pmb3081	Glucarate O-Phosphoric acid*	290.004	C6H11PO11	[M-H]-	Others	Saccharides and Alcohols	1485800	1325200	2405000	232860	207130	258020	1.19375	0.00050548	0.0026022	-2.9055	down
pme3163	D-Sedoheptuiose 7-phosphate*	290.04	C7H15O10P	[M-H]-	Others	Saccharides and Alcohols	815850	794320	1120500	273070	176320	182750	1.18069	0.0011825	0.0049942	-2.1109	down
pmb2657	Argininosuccinic acid	290.123	C10H18N4O6	[M-H]-	Organic acids	Organic acids	571220	857300	653300	435840	221090	445570	0.972168	0.061508	0.094211	-0.91584	insignificant
pmf0314	(+)-cis-Abienol	290.261	C20H34O	[M-H]-	Others	Saccharides and Alcohols	11198	10868	14423	11268	12052	14405	0.203884	0.75761	0.78842	0.05049	insignificant
pmb0502	p-Coumaroylspermidine	291.195	C16H25N3O2	[M+H]+	Alkaloids	Phenolamine	334340	305170	352540	43324	13197	28861	1.1765	0.0018795	0.0070151	-3.538	down
mws2120	Brevifolin carboxylic acid	292.022	C13H8O8	[M-H]-	Phenolic acids	Phenolic acids	1	1	1	83686	60976	84615	1.2183	4.9932e-08	2.1721e-06	16.222	up
pma0101	Caffeoylagmatine	292.154	C14H20N4O3	[M+H]+	Alkaloids	Phenolamine	6771.7	6983.9	5131.9	11345	16035	16306	1.13672	0.005699	0.015025	1.2075	up
Zmyn004548	12-Oxo-phytodienoic acid	292.204	C18H28O3	[M-H]-	Lipids	Free fatty acids	7318.6	7630.3	7705.3	4649.9	7103.9	6168	0.858547	0.11762	0.16243	-0.33858	insignificant
Zmpn003368	13S-Hydroxy-9Z,11E,15Z-octadecatrienoic acid	294.219	C18H30O3	[M-H]-	Lipids	Free fatty acids	71919	45927	105450	25384	27175	29576	1.07565	0.017865	0.035131	-1.4385	down
pmb2792	13-Hydroxy-6,9,11-octadecatrienoic acid	294.219	C18H30O3	[M-H]-	Lipids	Free fatty acids	40568	41482	35714	32336	34193	41774	0.55228	0.38852	0.44711	-0.12131	insignificant
Lmbn005443	13-KODE; (9Z,11E)-13-Oxooctadeca-9,11-dienoic acid	294.219	C18H30O3	[M-H]-	Lipids	Free fatty acids	7894	6459	5841.7	9649.8	7935.3	11051	0.963003	0.056145	0.088011	0.50691	insignificant
Lmqp000329	5-Aminoimidazole ribonucleotide	295.056	C8H14N3O7P	[M+H]+	Nucleotides and derivatives	Nucleotides and derivatives	45456	18539	41574	36481	43823	43139	0.450538	0.48295	0.53936	0.22473	insignificant
Lmhn102068	2-O-Caffeoylmalic acid	296.053	C13H12O8	[M-H]-	Phenolic acids	Phenolic acids	15683	7704.8	5775.4	23026	10765	27862	0.813478	0.13903	0.18724	1.0803	insignificant
pmn001687	Cis-Coutaric acid	296.053	C13H12O8	[M-H]-	Phenolic acids	Phenolic acids	1898400	996720	2810300	110690	24194	35969	1.16382	0.0026545	0.0089167	-5.059	down
pmb2799	12,13-Epoxy-9-Octadecenoic Acid	296.235	C18H32O3	[M-H]-	Lipids	Free fatty acids	10073	6771.8	15534	14469	17404	15807	0.831077	0.1457	0.19442	0.55933	insignificant
Lmbn005662	9(10)-EpOME;(9R,10S)-(12Z)-9,10-Epoxyoctadecenoic acid	296.235	C18H32O3	[M-H]-	Lipids	Free fatty acids	15863	17069	16977	19901	19753	18636	1.13109	0.0085312	0.020503	0.22157	insignificant
Lmbn005369	13(S)-HODE;13(S)-Hydroxyoctadeca-9Z,11E-dienoic acid*	296.235	C18H32O3	[M-H]-	Lipids	Free fatty acids	940810	555920	1511500	1730500	1895900	1470400	0.883482	0.11288	0.15713	0.76217	insignificant
Rfmb091	9S-Hydroxy-10E,12Z-octadecadienoic acid*	296.235	C18H32O3	[M-H]-	Lipids	Free fatty acids	892970	540740	1549900	1642700	1877500	1440800	0.854525	0.13144	0.17784	0.73309	insignificant
pme1474	5'-Deoxy-5'-(methylthio)adenosine	297.09	C11H15N5O3S	[M+H]+	Nucleotides and derivatives	Nucleotides and derivatives	2697200	2008900	3173700	434280	164200	373520	1.16563	0.0028547	0.0092502	-3.0192	down
pmb0197	N7-Methylguanosine	297.107	C11H15N5O5	[M+H]+	Nucleotides and derivatives	Nucleotides and derivatives	17718	18942	34568	8240.8	2181.5	2462.3	1.07924	0.017445	0.034555	-2.4667	down
Zmgn005057	9,10-Epoxyoctadecanoic Acid	298.251	C18H34O3	[M-H]-	Lipids	Free fatty acids	16392	14493	15262	16558	10587	8923.4	0.718421	0.2113	0.26844	-0.35509	insignificant
Zmyn004714	Ricinoleic acid	298.251	C18H34O3	[M-H]-	Lipids	Free fatty acids	25051	24264	27254	33840	33334	34084	1.18531	0.0014095	0.0057579	0.39991	insignificant
pmf0297	1-Eicosanol	298.324	C20H42O	[M-H]-	Lipids	Free fatty acids	23942	24581	28133	34864	36495	32888	1.14967	0.0059666	0.015542	0.44532	insignificant
Lmhn001386	Vnilloyltartaric acid	300.048	C12H12O9	[M-H]-	Phenolic acids	Phenolic acids	173250	104750	155750	46192	12352	29567	1.09675	0.014731	0.030514	-2.2988	down
mws0058	Diosmetin (5,7,3'-Trihydroxy-4'-methoxyflavone)	300.063	C16H12O6	[M-H]-	Flavonoids	Flavonoid	1	1	1	116690	104420	116590	1.21865	7.7968e-10	2.2611e-07	16.782	up
Zmhn001926	1-O-Salicyl-D-glucose	300.084	C13H16O8	[M-H]-	Phenolic acids	Phenolic acids	38771000	31584000	39606000	4730700	1508600	2463300	1.18025	0.0014557	0.0058094	-3.6603	down
Zmhn001358	4-O-Glucosyl-4-hydroxybenzoic acid	300.084	C13H16O8	[M-H]-	Phenolic acids	Phenolic acids	41788000	34804000	39494000	4395400	1791400	2501900	1.19451	0.00057898	0.0028459	-3.7399	down
Hmtn001302	Glucosyloxybenzoic acid	300.085	C13H16O8	[M-H]-	Phenolic acids	Phenolic acids	41360000	34989000	40361000	4692400	1509100	2426100	1.18358	0.0012351	0.005166	-3.7585	down
pmb3142	Salicylic acid-2-O-glucoside	300.085	C13H16O8	[M-H]-	Phenolic acids	Phenolic acids	193480	190960	283840	84474	25938	36255	1.1036	0.012278	0.026975	-2.187	down
mws2367	Salidroside	300.121	C14H20O7	[M-H]-	Phenolic acids	Phenolic acids	3426800	2059500	2825800	2811900	975730	1548400	0.735152	0.20389	0.26124	-0.64082	insignificant
Zmyn005384	2R-Hydroxyoctadecanoic Acid	300.266	C18H36O3	[M-H]-	Lipids	Free fatty acids	48399	40262	48761	189500	225110	334210	1.18987	0.00072549	0.0034118	2.4455	up
Lmqn008288	3-Hydroxyoctadecanoic Acid	300.267	C18H36O3	[M-H]-	Lipids	Free fatty acids	377160	509170	347910	335670	327100	363990	0.723824	0.22793	0.28492	-0.26491	insignificant
pmb3079	N-Acetyl-D-glucosamine-1-phosphate	301.056	C8H16NO9P	[M-H]-	Others	Saccharides and Alcohols	386530	315800	397050	185840	64118	64672	1.07606	0.018678	0.036191	-1.805	down
pmp001176	Dihydrocaffeoyltyramine	301.131	C17H19NO4	[M+H]+	Alkaloids	Phenolamine	15259	10939	13128	15600	7910.6	14740	0.164217	0.80755	0.83539	-0.040579	insignificant
mws1349	Dihydrosphingosine	301.298	C18H39NO2	[M+H]+	Lipids	Sphingolipids	1	1	1	4343.6	8941.1	3873.1	1.21731	5.2016e-06	4.3513e-05	12.481	up
Hmyp002315	3,5,7,4'-Tetrahydroxy-Coumaronochromone	302.042	C15H10O7	[M+H]+	Others	Others	69352	54179	143080	1	1	1	1.21611	2.6263e-06	2.5387e-05	-16.439	down
pme2954	Quercetin	302.043	C15H10O7	[M+H]+	Flavonoids	Flavonols	343940	318080	346300	1	1	1	1.21868	1.2565e-10	5.4658e-08	-18.358	down
Cmsp004086	Dihydrokaempferide	302.079	C16H14O6	[M+H]+	Flavonoids	Flavonols	40488	52081	82707	1	1	1	1.21725	8.0135e-07	1.0563e-05	-15.835	down
Zmhn000892	4-O-Glucosyl-3,4-dihydroxybenzyl alcohol	302.1	C13H18O8	[M-H]-	Phenolic acids	Phenolic acids	1354100	977420	1297300	973190	321600	514610	0.925521	0.07916	0.11653	-1.0028	insignificant
Hmqn000843	Tachioside	302.1	C13H18O8	[M-H]-	Lignans and Coumarins	Lignans	1077600	644270	1032600	904720	281700	572030	0.700214	0.23247	0.28975	-0.64677	insignificant
pme2636	Enterodiol	302.152	C18H22O4	[M-H]-	Others	Saccharides and Alcohols	1	1	1	11687	16048	10270	1.21871	2.2248e-07	4.3073e-06	13.629	up
mws1375	Nicotianamine	303.143	C12H21N3O6	[M+H]+	Amino acids and derivatives	Amino acids and derivatives	568030	515560	396220	335460	172450	567410	0.63295	0.30748	0.36948	-0.4626	insignificant
pmb2855	L-Glutamine-O-glycoside	308.122	C11H20N2O8	[M-H]-	Amino acids and derivatives	Amino acids and derivatives	10461	18258	6070.8	7144.9	12857	15896	0.0939106	0.85834	0.8799	0.043604	insignificant
pmn001610	Eicosadienoic acid	308.272	C20H36O2	[M-H]-	Lipids	Free fatty acids	82405	60309	125050	496150	527810	413210	1.18576	0.0015379	0.0060669	2.4244	up
pmb2857	L-Glutamic acid-O-glycoside	309.106	C11H19NO9	[M-H]-	Amino acids and derivatives	Amino acids and derivatives	203190	180500	236740	54036	14620	25162	1.13773	0.0063577	0.016316	-2.7269	down
Lmhn003074	Feruloylmalic acid	310.069	C14H14O8	[M-H]-	Phenolic acids	Phenolic acids	196000	71656	232100	60594	6288	11546	0.993886	0.045853	0.074287	-2.6723	insignificant
pmb2791	9-Hydroperoxy-10E,12,15Z-octadecatrienoic acid	310.1	C18H30O4	[M-H]-	Lipids	Free fatty acids	23652	20786	24349	18555	15680	16687	1.10197	0.012314	0.026984	-0.43191	insignificant
pmb2789	13S-Hydroperoxy-6Z,9Z,11E-octadecatrienoic acid	310.214	C18H30O4	[M-H]-	Lipids	Free fatty acids	56899	55642	45829	35081	36551	42961	1.06866	0.025505	0.04642	-0.4648	insignificant
pmn001606	Eicosenoic acid	310.287	C20H38O2	[M-H]-	Lipids	Free fatty acids	6975200	5204300	6994500	8044800	7653500	7815800	0.901057	0.098574	0.13919	0.29442	insignificant
pme3967	2-(Dimethylamino)guanosine	311.123	C12H17N5O5	[M+H]+	Nucleotides and derivatives	Nucleotides and derivatives	71103	40196	116680	17601	7438.1	13605	1.10339	0.012081	0.026608	-2.5628	down
Lmbp007051	6-Hydroxy-2-[2-(3'-methoxy-4'-hydroxyphenylethyl)]chromone	312.1	C18H16O5	[M+H]+	Others	Others	21279	21859	267800	893790	1737000	2092200	1.08929	0.018171	0.035367	3.9241	up
Lmtn003441	2-Acetyl-3-hydroxyphenyl-1-O-glucoside	312.121	C15H20O7	[M-H]-	Phenolic acids	Phenolic acids	1015300	616510	1530700	1234900	698440	1145800	0.0262	0.98029	0.98481	-0.041124	insignificant
mws0636	L-Phenylalanyl-L-phenylalanine	312.147	C18H20N2O3	[M+H]+	Amino acids and derivatives	Amino acids and derivatives	21585	14377	24855	3647.8	7537.6	3905.1	1.12545	0.0073451	0.01831	-2.0119	down
Lmbn005287	7S,8S-DiHODE; (9Z,12Z)-(7S,8S)-Dihydroxyoctadeca-9,12-dienoic acid	312.23	C18H32O4	[M-H]-	Lipids	Free fatty acids	84752	259690	93079	43001000	7309800	39049000	1.17513	0.0015517	0.006081	7.6721	up
pmb2804	13S-Hydroperoxy-9Z,11E-octadecadienoic acid	312.23	C18H32O4	[M-H]-	Lipids	Free fatty acids	112130	68064	130540	1	1	1	1.21744	5.161e-07	7.3608e-06	-16.662	down
pmn001689	9-Hydroxy-12-oxo-15(Z)-octadecenoic acid	312.23	C18H32O4	[M-H]-	Lipids	Free fatty acids	41379	37403	37567	208630	317860	346230	1.20206	0.00023508	0.0014403	2.9069	up
Lmbn004685	5S,8R-DiHODE; (5S,8R,9Z,12Z)-5,8-Dihydroxyoctadeca-9,12-dienoate	312.23	C18H32O4	[M-H]-	Lipids	Free fatty acids	41116	39181	42094	214350	335430	352540	1.20223	0.00024928	0.0014932	2.8815	up
pmf0397	Arachidic acid	312.303	C20H40O2	[M-H]-	Lipids	Free fatty acids	84940	79190	95912	78422	56345	84661	0.676857	0.2559	0.31446	-0.24495	insignificant
mws1433	N-Feruloyltyramine	313.131	C18H19NO4	[M+H]+	Alkaloids	Phenolamine	1	1	1	3423.1	13322	4561.9	1.21412	3.0301e-05	0.00021968	12.792	up
Lmmn002179	Methyl salicylate-2-O-glucoside	314.1	C14H18O8	[M-H]-	Phenolic acids	Phenolic acids	371910	285750	424130	56965	18993	34688	1.17118	0.0022028	0.0077904	-3.289	down
Lmbn005487	12,13-DHOME; (9Z)-12,13-Dihydroxyoctadec-9-enoic acid	314.246	C18H34O4	[M-H]-	Lipids	Free fatty acids	9313	13111	11430	1886400	255170	1190600	1.16969	0.0021636	0.0077552	6.6241	up
Lmmn004912	3-O-Methylquercetin	316.058	C16H12O7	[M-H]-	Flavonoids	Flavonols	1	1	1	17645	34386	27581	1.21784	8.5407e-07	1.109e-05	14.696	up
pmb2871	1-O-Gentisoyl-D-glucoside*	316.079	C13H16O9	[M-H]-	Phenolic acids	Phenolic acids	23625000	16356000	21132000	1836700	431850	728840	1.17481	0.0018868	0.0070151	-4.3477	down
pmn001367	Protocatechuic acid-4-O-glucoside*	316.079	C13H16O9	[M-H]-	Phenolic acids	Phenolic acids	33736000	22494000	30576000	2712600	537550	1044700	1.16637	0.002695	0.0089833	-4.3393	down
Zmtn001661	Vanilloloside	316.116	C14H20O8	[M-H]-	Others	Others	32666000	21355000	30148000	2550000	573950	939500	1.17124	0.0021661	0.0077552	-4.3728	down
pmn001553	Cimidahurinine	316.116	C14H20O8	[M-H]-	Phenolic acids	Phenolic acids	23997000	17707000	23433000	21221000	3990300	7802300	0.821014	0.14178	0.19035	-0.98063	insignificant
pmb2221	4-Hydroxysphinganine	317.293	C18H39NO3	[M+H]+	Lipids	Sphingolipids	20085	15325	22080	5416.6	3257.1	2580.3	1.1643	0.0024414	0.0083955	-2.3524	down
mws0032	Myricetin	318.038	C15H10O8	[M+H]+	Flavonoids	Flavonols	4625.5	6276.7	10094	130400	163160	186350	1.20532	0.00022288	0.0013752	4.5109	up
pmb2222	Phytocassane C	318.219	C20H30O3	[M+H]+	Others	Others	3668.2	1906.7	2869.1	3006.4	1585.1	1851	0.543078	0.36951	0.42806	-0.38965	insignificant
pmb0751	Trans-5-O-(p-Coumaroyl)shikimate	320.09	C16H16O7	[M+H]+	Phenolic acids	Phenolic acids	6728.5	4800.3	6491.6	11030	11166	12190	1.15628	0.0041953	0.011979	0.93281	insignificant
mws0582	S-(Methyl)glutathione	321.099	C11H19N3O6S	[M+H]+	Amino acids and derivatives	Amino acids and derivatives	35581	47572	46619	1	1	1	1.21851	3.5425e-08	1.9864e-06	-15.401	down
pme3174	Cytidine 5'-monophosphate(Cytidylic acid)	323.052	C9H14N3O8P	[M+H]+	Nucleotides and derivatives	Nucleotides and derivatives	308790	250590	414880	33493	12453	40692	1.16475	0.0030768	0.0096636	-3.4913	down
pme2074	(-)-Jasmonoyl-L-Isoleucine	323.21	C18H29NO4	[M-H]-	Organic acids	Organic acids	4547.5	1913.6	3376.3	1061.6	865.18	955.3	1.10955	0.010988	0.024575	-1.7726	down
pme3188	Uridine 5'-monophosphate	324.036	C9H13N2O9P	[M-H]-	Nucleotides and derivatives	Nucleotides and derivatives	122490	84445	245830	43123	14605	38316	1.04249	0.028872	0.050338	-2.2365	insignificant
Lmbp003825	Skimmin (7-Hydroxycoumarin-7-O-glucoside)	324.085	C15H16O8	[M+H]+	Lignans and Coumarins	Coumarins	5152100	4799500	5769100	1964200	983140	1103500	1.16036	0.0031214	0.0096986	-1.9591	down
Zmdp106635	Vitrofolal E*	324.1	C19H16O5	[M+H]+	Others	Others	2453.8	6568.8	39036	975850	1130100	1420700	1.16079	0.0038618	0.011467	6.1983	up
Zmdp006635	Vitexdoin B*	324.1	C19H16O5	[M+H]+	Others	Others	3571.9	6424	39657	937510	1112900	1423300	1.16899	0.0029154	0.0093941	6.125	up
Zmdp006584	Vitexdoin C*	324.1	C19H16O5	[M+H]+	Others	Others	4066.6	6803.3	36232	925750	1138800	1363400	1.17677	0.0021206	0.0077192	6.1856	up
mws0393	Quinine	324.184	C20H24O2N2	[M+H]+	Alkaloids	Alkaloids	55214	36507	42859	96565	22362	27260	0.157601	0.80192	0.83077	0.12025	insignificant
Hmqp006023	Ethyl 9-Hydroxy-10,12-octadecadienoic acid	324.266	C20H36O3	[M+H]+	Lipids	Free fatty acids	17044	12078	25642	41458	56451	73010	1.1075	0.01287	0.027921	1.6444	up
mws0983	N-Oleoylethanolamine	325.298	C20H39NO2	[M+H]+	Alkaloids	Alkaloids	127860	89994	189940	312520	438770	564410	1.10935	0.012431	0.027149	1.6895	up
Lmhn002140	Feruloyltartaric acid (Fertaric acid)	326.064	C14H14O9	[M-H]-	Phenolic acids	Phenolic acids	440960	175530	503830	66117	1	13737	0.791081	0.16771	0.21974	-3.8122	insignificant
Zmdn001863	2-(7-Dihydroxyl)-benzofuranyl-ferulic acid	326.078	C18H14O6	[M-H]-	Phenolic acids	Phenolic acids	456900	174470	490870	49055	5998.3	17770	1.1028	0.012764	0.027761	-3.944	down
Zmhn002301	p-Coumaric acid-4-O-glucoside	326.1	C15H18O8	[M-H]-	Phenolic acids	Phenolic acids	6219500	3582400	5764600	4391600	657440	1581400	0.846201	0.12532	0.17089	-1.2314	insignificant
Lmbp008472	7-Hydroxy-6-methoxy-2-[2-(4-methoxyphenyl)ethyl]chromone	326.115	C19H18O5	[M+H]+	Others	Others	4950.2	2740.4	1	1508700	2424100	1378500	1.02691	0.031905	0.0544	9.4313	insignificant
Lmtn002233	Androsin	328.116	C15H20O8	[M-H]-	Others	Others	744360	590140	1040800	1741900	600490	1055000	0.480128	0.44515	0.50361	0.51821	insignificant
pmn001690	3-Hydroxy-4-isopropylbenzylalcohol-3-O-glucoside	328.152	C16H24O7	[M-H]-	Phenolic acids	Phenolic acids	1268900	1297700	759090	429880	354980	490420	1.13195	0.0091621	0.021543	-1.3846	down
pmp001044	Jasminoside C	328.152	C16H24O7	[M+H]+	Terpenes	Monoterpenes	2021900	1515000	1984500	2052000	911300	1125300	0.680421	0.24537	0.30295	-0.43221	insignificant
pmn001691	9,12,13-Trihydroxy-10,15-octadecadienoic acid	328.225	C18H32O5	[M-H]-	Lipids	Free fatty acids	118240	87772	146240	1	1	1	1.21788	1.5389e-07	3.6481e-06	-16.839	down
mws0884	Cyclic 3',5'-Adenylic acid	329.053	C10H12N5O6P	[M-H]-	Nucleotides and derivatives	Nucleotides and derivatives	25790	23358	27322	5781.3	2090.5	2782.8	1.16741	0.0025204	0.0085992	-2.8446	down
Zmlp005013	3,3'-O-Dimethylellagic Acid	330.038	C16H10O8	[M+H]+	Tannins	Tannin	1	1	1	22085	26425	20143	1.21886	2.4179e-08	1.9327e-06	14.481	up
Lmcp005645	Quercetin-3,4'-Dimethyl Ether	330.074	C17H14O7	[M+H]+	Flavonoids	Flavonols	29082	46730	67493	501900	874460	702650	1.19373	0.000754	0.0034892	3.8588	up
mws0917	3,7-Di-O-methylquercetin	330.074	C17H14O7	[M-H]-	Flavonoids	Flavonols	1	1	1	130760	159630	100880	1.21884	9.8602e-08	3.0325e-06	16.996	up
Lmtn002565	1-O-Vanilloyl-D-Glucose	330.095	C14H18O9	[M-H]-	Phenolic acids	Phenolic acids	531410	513690	557000	711920	200530	480320	0.411945	0.5184	0.57527	-0.20168	insignificant
Zmhn001883	Vanillic acid-4-O-glucoside	330.095	C14H18O9	[M-H]-	Phenolic acids	Phenolic acids	9279.1	14799	10764	278600	1258200	475940	1.18629	0.0011047	0.0047345	5.8522	up
pmp001045	Bartsioside	330.131	C15H22O8	[M+H]+	Others	Others	306850	350760	239590	243770	120120	187770	0.910431	0.093468	0.13374	-0.70205	insignificant
pmn001517	3,4,5-Trimethoxyphenyl-1-O-Glucoside	330.131	C15H22O8	[M-H]-	Phenolic acids	Phenolic acids	18636000	16849000	22564000	11846000	7322400	11962000	1.05714	0.025403	0.04635	-0.89821	insignificant
Lmbn004240	9,10-Dihydroxy-12,13-epoxyoctadecanoic acid	330.241	C18H34O5	[M-H]-	Lipids	Free fatty acids	7787.3	6482.1	9503.8	41843	42852	33838	1.20665	0.00027149	0.0015852	2.3177	up
pmn001694	9,10,13-Trihydroxy-11-Octadecenoic Acid	330.241	C18H34O5	[M-H]-	Lipids	Free fatty acids	1949200	1512000	2176000	499560	547210	511840	1.197	0.00033921	0.0019163	-1.8551	down
pmp001284	Monopalmitin	330.277	C19H38O4	[M+H]+	Lipids	Glycerol ester	11317	11182	12614	8970.6	9545.9	6394.4	0.969964	0.052299	0.082727	-0.49475	insignificant
pme3184	2'-Deoxyadenosine-5'-monophosphate	331.068	C10H14N5O6P	[M+H]+	Nucleotides and derivatives	Nucleotides and derivatives	28720	21683	27950	10780	6635.3	10792	1.14921	0.0049698	0.013428	-1.4731	down
pmb0789	Pyridoxine-5'-O-glucoside	331.127	C14H21NO8	[M+H]+	Others	Vitamin	77630	60784	76197	44503	6742.3	12350	0.979832	0.053365	0.084108	-1.7536	insignificant
pmc0066	2'-Deoxyinosine-5'-monophosphate	332.052	C10H13N4O7P	[M+H]+	Nucleotides and derivatives	Nucleotides and derivatives	10860000	10131000	13284000	17525000	4260700	8458100	0.388804	0.53685	0.58824	-0.1827	insignificant
pmn001518	1-O-Galloyl-D-glucose	332.074	C13H16O10	[M-H]-	Tannins	Tannin	3520300	2541800	3737800	1602100	482580	790680	1.06547	0.022207	0.041639	-1.7697	down
Lmfn000604	6-O-Galloyl-D-glucose	332.074	C13H16O10	[M-H]-	Tannins	Tannin	776400	617400	752610	313530	50296	172110	1.01657	0.040066	0.06627	-2.0005	insignificant
Hmln000873	2-O-Galloyl-D-glucose	332.075	C13H16O10	[M-H]-	Tannins	Tannin	382230	280510	367550	481810	77094	189930	0.574517	0.34609	0.40901	-0.46081	insignificant
Hmln000659	3-O-Galloyl-D-glucose	332.075	C13H16O10	[M-H]-	Tannins	Tannin	731500	451630	800700	685710	94712	202010	0.775394	0.17229	0.22473	-1.0143	insignificant
Lmmn001294	Koaburaside	332.111	C14H20O9	[M-H]-	Phenolic acids	Phenolic acids	5371100	3949000	4361700	4761900	2237600	3088200	0.718073	0.21926	0.27606	-0.43914	insignificant
mws0675	β-Nicotinamide mononucleotide	334.057	C11H15N2O8P	[M+H]+	Nucleotides and derivatives	Nucleotides and derivatives	2198700	2207900	2228400	1233300	233150	746030	0.977876	0.056665	0.088507	-1.5878	insignificant
Lmqn000432	1-(sn-Glycero-3-phospho)-1D-myo-inositol	334.067	C9H19O11P	[M-H]-	Others	Saccharides and Alcohols	5289800	8529600	4379600	753900	385020	938930	1.17265	0.0027596	0.0091287	-3.1307	down
Hmln002806	5-O-Caffeoylshikimic acid	336.085	C16H16O8	[M-H]-	Phenolic acids	Phenolic acids	73352	36796	188790	195150	50322	126610	0.294475	0.65673	0.70019	0.31536	insignificant
pmb0498	Sinapoylagmatine	336.18	C16H24N4O4	[M+H]+	Alkaloids	Phenolamine	6525.2	7646.3	11158	9982.8	5683.4	13483	0.204657	0.74538	0.77917	0.2003	insignificant
pmb2636	8,15-Dihydroxy-5,9,11,13-eicosatetraenoic acid	336.23	C20H32O4	[M-H]-	Lipids	Free fatty acids	1	1	1	13784	13427	13590	1.21875	3.8048e-12	3.3102e-09	13.731	up
pmb0382	O-Feruloyl 4-hydroxycoumarin	338.079	C19H14O6	[M+H]+	Lignans and Coumarins	Coumarins	624740	448420	626630	800710	177330	317870	0.542633	0.37412	0.43282	-0.39147	insignificant
pmb3074	5-O-p-Coumaroylquinic acid	338.1	C16H18O8	[M-H]-	Phenolic acids	Phenolic acids	409130	279850	536930	15890	7813.3	6007.9	1.1953	0.00040422	0.0022117	-5.3664	down
pmb3068	1-O-p-Coumaroylquinic acid	338.1	C16H18O8	[M-H]-	Phenolic acids	Phenolic acids	26478	16386	26231	1	1	1	1.2177	3.7138e-07	5.9834e-06	-14.491	down
pma6460	4-O-p-Coumaroylquinic acid	338.1	C16H18O8	[M-H]-	Phenolic acids	Phenolic acids	27896	18217	41572	1	1	1	1.21652	1.7754e-06	1.9317e-05	-14.835	down
Lmyn011997	Erucic acid	338.318	C22H42O2	[M-H]-	Lipids	Free fatty acids	288200	220310	294480	127170	345220	214160	0.422906	0.4926	0.54944	-0.22539	insignificant
pme3311	D-Fructose-1,6-biphosphate	339.996	C6H14O12P2	[M-H]-	Others	Saccharides and Alcohols	19167	10251	18893	10523	20634	16993	0.00185969	0.98576	0.98803	-0.0089702	insignificant
pma0149	Sinapoyl malate	340.079	C15H16O9	[M+H]+	Phenolic acids	Phenolic acids	153670	95370	134720	566160	241870	243660	1.01736	0.040759	0.06716	1.4525	insignificant
mws1015	Esculin (6,7-DihydroxyCoumarin-6-glucoside)	340.079	C15H16O9	[M-H]-	Lignans and Coumarins	Coumarins	465330	308770	527240	126070	19953	35688	1.08563	0.016657	0.03339	-2.84	down
Zmdn007762	Vitrofolal F*	340.095	C19H16O6	[M-H]-	Others	Others	6400	6497.3	131480	780060	1473000	1860300	1.10448	0.014372	0.030091	4.836	up
Zmdn007778	Vitexdoin D*	340.095	C19H16O6	[M-H]-	Others	Others	6259.9	6914.3	132900	789130	1479900	1933900	1.10427	0.014388	0.030091	4.8443	up
Zmdn007788	Vitexdoin E*	340.095	C19H16O6	[M-H]-	Others	Others	5932.1	6766.7	131500	783130	1459300	1916700	1.10318	0.014643	0.030476	4.8465	up
Zmhn001793	6-O-Caffeoyl-D-glucose	342.096	C15H18O9	[M-H]-	Phenolic acids	Phenolic acids	908890	738600	1068500	209680	79469	111950	1.16344	0.0028447	0.0092502	-2.7591	down
mws0264	D-Trehalose*	342.116	C12H22O11	[M-H]-	Others	Saccharides and Alcohols	287960	479670	178920	554350	129900	283720	0.0907628	0.90631	0.92221	0.031643	insignificant
mws1080	Galactinol*	342.116	C12H22O11	[M-H]-	Others	Saccharides and Alcohols	509890	685400	231240	688270	192580	311740	0.281944	0.67523	0.7164	-0.25738	insignificant
Lmsn000381	D-Maltose*	342.116	C12H22O11	[M-H]-	Others	Saccharides and Alcohols	795840	1015400	459190	720250	284900	557820	0.59686	0.33997	0.40297	-0.54155	insignificant
MA10039641	Lactobiose*	342.116	C12H22O11	[M-H]-	Others	Saccharides and Alcohols	7091300	9522500	8485500	28903000	22994000	25867000	1.19623	0.00046801	0.0024887	1.6321	up
mws5038	Isomaltulose*	342.116	C12H22O11	[M-H]-	Others	Saccharides and Alcohols	6414400	9119000	9042700	24723000	20148000	21676000	1.18032	0.0015411	0.0060669	1.4365	up
pme0519	D-Sucrose*	342.116	C12H22O11	[M-H]-	Others	Saccharides and Alcohols	4151100	4962300	4658800	16502000	12679000	15672000	1.20151	0.00025059	0.0014932	1.7052	up
mws1333	Melibiose*	342.116	C12H22O11	[M-H]-	Others	Saccharides and Alcohols	182720	321600	89990	291420	66662	186310	0.154288	0.83339	0.85804	-0.13008	insignificant
mws0906	Coniferin	342.131	C16H22O8	[M-H]-	Phenolic acids	Phenolic acids	1682900	1249700	1585400	2384900	789580	1178500	0.240517	0.70486	0.74241	-0.055307	insignificant
Zmdn007366	Isopinnatifolin	342.147	C20H22O5	[M-H]-	Others	Others	1879.1	3676.6	11793	1297400	1579700	1056100	1.2004	0.0004854	0.00254	7.8263	up
pmb2211	Cocamidopropyl betaine	342.288	C19H38N2O3	[M+H]+	Alkaloids	Alkaloids	359280	343360	361470	393800	395740	383990	1.14819	0.0061146	0.015832	0.14329	insignificant
Lmmn000774	Dihydrocaffeoylglucose	344.111	C15H20O9	[M-H]-	Phenolic acids	Phenolic acids	118330	130690	166480	98997	37973	88595	0.892386	0.099743	0.14042	-0.87934	insignificant
Zmln000899	Syringaldehyde-4-O-glucoside	344.111	C15H20O9	[M-H]-	Phenolic acids	Phenolic acids	558910	340270	487770	222620	49647	85546	1.04054	0.030045	0.052069	-1.9535	insignificant
mws0609	Guanosine 3',5'-cyclic monophosphate	345.047	C10H12N5O7P	[M-H]-	Nucleotides and derivatives	Nucleotides and derivatives	387440	284800	687420	7161.5	5252.4	4752.6	1.20528	0.00011194	0.00074344	-6.3074	down
Lmtn000940	1-O-(3,4-Dihydroxy-5-methoxy-benzoyl)-glucoside	346.09	C14H18O10	[M-H]-	Phenolic acids	Phenolic acids	174570	181590	394720	1	1	1	1.21682	1.2676e-06	1.4903e-05	-17.935	down
Zmdp005392	Piperphilippinin VI	346.142	C19H22O6	[M+H]+	Others	Others	1	1	130500	735540	1229600	1068600	0.965627	0.065847	0.099629	4.5345	insignificant
pmp001047	Jasminoside G	346.163	C16H26O8	[M+H]+	Terpenes	Monoterpenes	43057	17522	20553	19851	2696	6771.1	0.853916	0.12235	0.16736	-1.4671	insignificant
pmb0981	Adenosine 5'-monophosphate	347.063	C10H14N5O7P	[M+H]+	Nucleotides and derivatives	Nucleotides and derivatives	266060	258100	180400	527120	222170	437850	0.757009	0.17875	0.23177	0.75367	insignificant
pmb0532	Inosine 5'-monophosphate	348.047	C10H13N4O8P	[M+H]+	Nucleotides and derivatives	Nucleotides and derivatives	17136	15997	15851	44093	11262	31781	0.558039	0.35365	0.4141	0.83155	insignificant
pmb0808	Esculetin-6-O-quinic acid	352.079	C16H16O9	[M+H]+	Lignans and Coumarins	Coumarins	102770	54737	90953	18113	5914.8	7134.1	1.1418	0.0054256	0.014479	-2.9976	down
pmb0770	N-Feruloylserotonin	352.142	C20H20N2O4	[M+H]+	Alkaloids	Phenolamine	5155.1	5550.3	6898.6	225930	354080	565310	1.20672	0.00012241	0.00080681	6.0228	up
Lmhp011562	1-α-Linolenoyl-glycerol	352.261	C21H36O4	[M+H]+	Lipids	Glycerol ester	88997	76349	117550	75394	72541	62285	0.851089	0.11185	0.15596	-0.43057	insignificant
mws1077	Scopoletin-7-O-glucoside (Scopolin)	354.095	C16H18O9	[M+H]+	Lignans and Coumarins	Coumarins	521270	404360	522590	455480	162220	301190	0.793267	0.16221	0.21318	-0.6575	insignificant
Lmhp012042	2-Linoleoylglycerol	354.277	C21H38O4	[M+H]+	Lipids	Glycerol ester	143780	105380	246070	106630	36674	35573	0.940115	0.067369	0.10123	-1.4651	insignificant
Lmhp112042	1-Linoleoylglycerol	354.277	C21H38O4	[M+H]+	Lipids	Glycerol ester	25233	17742	37721	109570	110100	78529	1.15355	0.0054222	0.014479	1.8889	up
Zmhn002422	1-O-Feruloyl-D-Glucose	356.11	C16H20O9	[M-H]-	Phenolic acids	Phenolic acids	567170	347110	551970	123220	39379	59478	1.13992	0.005853	0.015292	-2.7239	down
Lmyp005839	Balanophonin	356.126	C20H20O6	[M+H]+	Lignans and Coumarins	Lignans	289410	267640	224350	1	1	1	1.21887	8.108e-09	1.0077e-06	-17.99	down
Zmdn006722	Cubebin*	356.126	C20H20O6	[M-H]-	Others	Others	1	1	1	3126500	7117900	7134800	1.21779	5.8596e-07	8.1395e-06	22.466	up
Zmdn006747	Pluviatolide*	356.126	C20H20O6	[M-H]-	Others	Others	3824	1	83838	3009400	6919100	7427600	0.981989	0.057511	0.089347	7.6303	insignificant
mws0096	Piperitol	356.126	C20H20O6	[M-H]-	Lignans and Coumarins	Lignans	1	1	1	169810	261090	280910	1.21816	1.5515e-07	3.6481e-06	17.857	up
pmb0296	1-Oleoyl-Sn-Glycerol	356.293	C21H40O4	[M+H]+	Lipids	Glycerol ester	238830	148950	302430	319670	82751	63014	0.591575	0.31711	0.37968	-0.56689	insignificant
Zmdp006307	sanshodiol	357.134	C20H22O6	[M+H]+	Others	Others	1700.8	1551.8	5589	22676	35832	62130	1.14489	0.0058074	0.015218	3.77	up
Hmlp003129	Matairesinol	358.142	C20H22O6	[M+H]+	Lignans and Coumarins	Lignans	6443.6	11419	59400	2900400	3211600	3089100	1.18531	0.0014229	0.0057579	6.8961	up
mws0097	Pinoresinol	358.142	C20H22O6	[M-H]-	Lignans and Coumarins	Lignans	442190	646620	3469900	4543800	9885500	12274000	1.02128	0.039798	0.065951	2.5517	insignificant
pme0085	Rosmarinic acid	360.084	C18H16O8	[M-H]-	Phenolic acids	Phenolic acids	92005	200800	163940	110030	49736	78168	0.862216	0.11751	0.16243	-0.94184	insignificant
Lmfn004235	Myricetin-3,7,3'-trimethyl ether	360.085	C18H16O8	[M-H]-	Flavonoids	Flavonols	28280	30632	22559	1	1	1	1.21892	3.7735e-08	1.9864e-06	-14.73	down
pmb3107	Glucosyringic Acid	360.106	C15H20O10	[M-H]-	Phenolic acids	Phenolic acids	6345900	6597000	6329400	4063700	1791600	3326800	1.04113	0.031952	0.0544	-1.0705	insignificant
Hmmn003964	7-Deoxyloganic acid	360.142	C16H24O9	[M-H]-	Terpenes	Monoterpenes	217580	179340	250520	1	1	1	1.2183	2.4437e-08	1.9327e-06	-17.721	down
Zmdn006016	Burselignan	360.157	C20H24O6	[M-H]-	Others	Others	234850	202910	3647400	4546500	7475300	10585000	0.978518	0.058738	0.090706	2.4688	insignificant
Zmxp005324	(7R,8S)-Dihydrodehydrodiconiferyl alcohol	360.157	C20H24O6	[M+H]+	Lignans and Coumarins	Lignans	49687	60563	66801	672780	844490	714830	1.21534	2.112e-05	0.00016118	3.6557	up
Lmmn003748	Isolariciresinol	360.157	C20H24O6	[M-H]-	Lignans and Coumarins	Lignans	19812	34234	41063	253490	354930	324600	1.19472	0.0006596	0.003153	3.2944	up
pmp000673	Lariciresinol	360.157	C20H24O6	[M+H]+	Lignans and Coumarins	Lignans	2961.1	2247.7	6387.9	280030	334610	300290	1.20962	0.00014671	0.00094549	6.3016	up
Cmsn000894	7-O-Galloyl-D-sedoheptulose	362.084	C14H18O11	[M-H]-	Tannins	Tannin	10003	5690	10565	10286	5444.3	3258.1	0.540111	0.36215	0.42065	-0.46851	insignificant
Lmmn002747	Meso-Secoisolariciresinol	362.173	C20H26O6	[M-H]-	Lignans and Coumarins	Lignans	109800	122610	67970	113430	86127	129930	0.262973	0.65253	0.69656	0.12876	insignificant
pmb0998	Guanosine 5'-monophosphate	363.058	C10H14N5O8P	[M+H]+	Nucleotides and derivatives	Nucleotides and derivatives	47290	32530	18544	8545.8	8547.7	13093	1.08089	0.021313	0.04031	-1.7026	down
pmp001260	N-(2-Hydroxyethyl)eicosapentaenoic acid	363.277	C22H37NO3	[M+H]+	Lipids	Free fatty acids	1	1	1	66788	102510	110890	1.21807	2.2113e-07	4.3073e-06	16.514	up
mws5040	Turanose	364.078	C12H21O11Na	[M+H]+	Others	Saccharides and Alcohols	3139500	3692400	2842700	4337300	4285200	5502800	1.03757	0.027217	0.048324	0.54717	insignificant
pmb0964	Isopentenyladenine-7-N-glucoside	365.17	C16H23N5O5	[M+H]+	Nucleotides and derivatives	Nucleotides and derivatives	276690	340870	242550	301040	282160	361430	0.419417	0.47822	0.53592	0.13277	insignificant
pma3724	1-O-Feruloylquinic acid	368.111	C17H20O9	[M+H]+	Phenolic acids	Phenolic acids	30229	28271	40556	82449	22239	35492	0.313187	0.62857	0.6768	0.4995	insignificant
Lmtn003598	3-Prenyl-4-O-glucosyloxy-4-hydroxybenzoic acid	368.147	C18H24O8	[M-H]-	Phenolic acids	Phenolic acids	4165	4775.8	4199	1	1	1	1.21884	4.7087e-09	8.1932e-07	-12.098	down
pmb3317	Quinacyl syringic acid	372.106	C16H20O10	[M-H]-	Phenolic acids	Phenolic acids	37349	39483	50456	40325	16955	30696	0.747873	0.19539	0.25147	-0.53266	insignificant
Hmgn004693	(8'R,7'S)-(-)-8-Hydroxy-α-conidendrin	372.121	C20H20O7	[M-H]-	Lignans and Coumarins	Lignans	1	1	1	229950	395840	255190	1.21858	1.8558e-07	4.1398e-06	18.164	up
mws0011	Syringin	372.142	C17H24O9	[M-H]-	Phenolic acids	Phenolic acids	7516700	5771200	7174800	5123900	2977000	4065700	1.01743	0.038448	0.06408	-0.74948	insignificant
pmb0108	Feruloyl syringic acid	374.1	C19H18O8	[M+H]+	Phenolic acids	Phenolic acids	109220	135530	139320	444130	992060	474810	1.15462	0.0046014	0.012695	2.3151	up
Hmlp002744	Nortrachelogenin	374.136	C20H22O7	[M+H]+	Lignans and Coumarins	Lignans	9161.3	10209	38638	5021000	8357400	5487500	1.20624	0.00025405	0.0015035	8.3468	up
pmp000675	Forsythialan A	374.137	C20H22O7	[M+H]+	Lignans and Coumarins	Lignans	87189	65934	836440	16742000	21105000	22570000	1.16019	0.0041351	0.011915	5.9323	up
Zmdn005358	Vladinol D	374.137	C20H22O7	[M-H]-	Others	Others	4565.4	4545.6	32424	1026600	2083900	1991300	1.18234	0.0016542	0.006417	6.9405	up
Lmbn002160	8-Hydroxypinoresinol	374.137	C20H22O7	[M-H]-	Lignans and Coumarins	Lignans	886580	1297100	1670300	4623300	4606400	4419700	1.17584	0.0021621	0.0077552	1.8233	up
mws0232	Riboflavin (Vitamin B2)	376.138	C17H20N4O6	[M+H]+	Others	Vitamin	313740	214840	433740	527440	699000	745780	1.04523	0.031252	0.053696	1.0341	insignificant
Lmmn002776	(+)-Cycloolivil	376.152	C20H24O7	[M-H]-	Lignans and Coumarins	Lignans	21746	8645.5	40628	46520	36197	58970	0.829554	0.14315	0.1919	0.99797	insignificant
pmp001132	N-Isopentenyl-6-hydroxydendroxinium	376.225	C22H34NO4+	[M]+	Alkaloids	Alkaloids	1	1	1	6035.1	7744.4	5550.4	1.21878	1.0108e-07	3.0325e-06	12.654	up
Zmdn004977	Syringopicrogenin D	378.168	C20H26O7	[M-H]-	Others	Others	40672	71352	418270	17605000	28201000	20531000	1.18166	0.0017537	0.0066919	6.9666	up
pme3337	Succinyladenosine	383.108	C14H17N5O8	[M+H]+	Nucleotides and derivatives	Nucleotides and derivatives	625010	375290	690570	224650	47625	125880	1.03749	0.031386	0.053696	-2.0849	insignificant
Lmbp003208	Fraxidin-8-O-glucoside	384.106	C17H20O10	[M+H]+	Lignans and Coumarins	Coumarins	110050	86317	85056	49495	17483	28434	1.07631	0.020235	0.038849	-1.5606	down
Zmhn002227	4-O-Glucosyl-sinapate	386.121	C17H22O10	[M-H]-	Phenolic acids	Phenolic acids	3697600	2075500	3157400	1936900	740390	1091800	0.987318	0.049634	0.079087	-1.2457	insignificant
HJN003	1-O-Sinapoyl-D-glucose	386.122	C17H22O10	[M-H]-	Phenolic acids	Phenolic acids	2818800	1906100	2794600	2237800	683410	1250900	0.83296	0.1337	0.18034	-0.84965	insignificant
Hmln003169	Trachelogenin	388.153	C21H24O7	[M-H]-	Lignans and Coumarins	Lignans	1	1	1	3940.4	5962.6	8214.1	1.21668	2.1679e-06	2.2354e-05	12.56	up
Lmzn001582	5'-Glucosyloxyjasmanic acid	388.174	C18H28O9	[M-H]-	Phenolic acids	Phenolic acids	175180	140600	201890	76363	14420	22295	1.0534	0.02557	0.046442	-2.1954	down
pmn001741	Oleoside	390.116	C16H22O11	[M-H]-	Terpenes	Monoterpenes	15211000	14606000	18114000	7013800	2313500	4540500	1.09323	0.015532	0.031924	-1.7891	down
Cmjp004550	Loganin	390.153	C17H26O10	[M+H]+	Terpenes	Sesquiterpenes	82320	42619	68886	102130	34408	58285	0.0880435	0.8883	0.90707	0.0066843	insignificant
Lmmp010562	Diisooctyl Phthalate	390.277	C24H38O4	[M+H]+	Phenolic acids	Phenolic acids	1224500	1049100	985360	546650	538800	552620	1.20016	0.00043491	0.0023583	-0.98984	insignificant
Zmdp004973	Syripinnalignan C	392.184	C21H28O7	[M+H]+	Others	Others	54352	78852	69951	1336800	3679900	2278200	1.20036	0.00035415	0.0019878	5.1662	up
pmb0489	N-Glucosyl-p-coumaroylputrescine	396.19	C19H28N2O7	[M+H]+	Alkaloids	Phenolamine	6169.2	7012.3	13040	4785.9	1329.9	2343.8	0.98403	0.050175	0.079803	-1.6297	insignificant
pmf0249	δ-Tocotrienol	396.303	C27H40O2	[M+H]+	Others	Vitamin	6133.2	7017.6	5637.4	7088.2	8777.5	11093	0.92572	0.07302	0.10878	0.52139	insignificant
pme2735	S-Adenosyl-L-methionine	398.137	C15H22N6O5S	[M+H]+	Amino acids and derivatives	Amino acids and derivatives	153520	125370	225220	16988	18131	40169	1.15729	0.0039104	0.011532	-2.7427	down
pmc0281	Ribosyladenosine	399.139	C15H21N5O8	[M+H]+	Nucleotides and derivatives	Nucleotides and derivatives	2349500	1342000	2086500	1010700	214720	369140	1.01539	0.038677	0.064339	-1.8584	insignificant
Cmbp005948	1-O-p-Hydroxycinnamoyl-3-O-caffeoylglycerol	400.116	C21H20O8	[M+H]+	Lipids	Glycerol ester	7240.7	17244	19333	19080	21801	11041	0.351939	0.59592	0.64404	0.24678	insignificant
Hmln003529	Benzyl β-primeveroside	402.152	C18H26O10	[M-H]-	Others	Others	1219700	1318100	1185900	259000	124160	257840	1.17966	0.0018243	0.0069007	-2.5408	down
Cmjn004337	Benzyl-(2''-O-xylosyl)glucoside	402.153	C18H26O10	[M-H]-	Phenolic acids	Phenolic acids	1218600	1381100	1344500	285480	182330	266020	1.20313	0.0002977	0.0017267	-2.4263	down
pme3007	Uridine 5'-diphosphate	404.002	C9H14N2O12P2	[M-H]-	Nucleotides and derivatives	Nucleotides and derivatives	20383	23378	24618	15562	9265.5	13342	1.07263	0.021178	0.040141	-0.84156	insignificant
pmp000679	11-methyl-forsythide	404.111	C17H24O11	[M+NH4]+	Terpenes	Monoterpenes	150520	89619	118670	9460.4	6819.6	9329.1	1.20704	0.00014164	0.0009265	-3.8116	down
Cmjp004373	Secoxyloganin	404.132	C17H24O11	[M+H]+	Terpenes	Sesquiterpenes	312910	167450	249820	60044	11036	24151	1.10353	0.012939	0.028003	-2.9389	down
pmn001738	Oleoside 11-methyl ester	404.132	C17H24O11	[M-H]-	Phenolic acids	Phenolic acids	1582800	1368300	1822200	1229900	702800	1160300	0.926005	0.080064	0.11708	-0.62498	insignificant
pma6625	E-3,4,5'-Trihydroxy-3'-glucosylstilbene	406.126	C20H22O9	[M-H]-	Others	Stilbene	149300	156970	139320	17005	9303.6	6363.8	1.18979	0.00073159	0.003422	-3.7682	down
pmn001399	2,4,6,4'-Tetrahydroxy-stilbene-2-O-glucoside	406.126	C20H22O9	[M-H]-	Others	Stilbene	19224	3816.2	17820	19151	11385	8298	0.132853	0.85866	0.8799	-0.069506	insignificant
pmb0500	N-p-Coumaroyl-N'-feruloylputrescine	410.184	C23H26N2O5	[M+H]+	Alkaloids	Phenolamine	3404.1	4563.4	3591.8	7440.2	8293.6	9467.1	1.16513	0.0023471	0.0081032	1.1255	up
pmn001319	1-O-Feruloyl-3-O-p-Coumaroylglycerol	414.131	C22H22O8	[M-H]-	Phenolic acids	Phenolic acids	1	1	1	54219	110660	29075	1.2169	9.3339e-06	7.2504e-05	15.983	up
Lmhn003494	Caffeoylbenzoyltartaric acid	416.074	C20H16O10	[M-H]-	Phenolic acids	Phenolic acids	1	1	1	31109	20932	22509	1.21847	1.2777e-07	3.2546e-06	14.6	up
Cmbp005523	1,3-O-Dicaffeoylglycerol	416.111	C21H20O9	[M+H]+	Lipids	Glycerol ester	75720	104380	77710	44955	23315	41645	1.08608	0.018976	0.036687	-1.2278	down
HJAP012	Luteolin-8-C-arabinoside	418.09	C20H18O10	[M+H]+	Flavonoids	Flavonoid carbonoside	222980	220810	247850	133570	57263	101820	1.06861	0.022393	0.041897	-1.2384	down
pmn001663	Syringaresinol	418.163	C22H26O8	[M-H]-	Lignans and Coumarins	Lignans	63127	106180	78268	860050	1414900	1296800	1.2021	0.00024012	0.0014523	3.851	up
Lmmn003020	Lyoniresinol	420.178	C22H28O8	[M-H]-	Lignans and Coumarins	Lignans	5966.5	3588.8	4221.5	463050	2155100	524790	1.19748	0.00054919	0.0027618	7.8357	up
mws2523	Trehalose 6-phosphate	422.083	C12H23O14P	[M-H]-	Others	Saccharides and Alcohols	490450	490960	445630	212440	89583	126470	1.13369	0.0073737	0.018329	-1.7387	down
mws1430	Lupenone	424.371	C30H48O	[M+H]+	Terpenes	Triterpene	5943.6	7345.9	9992.5	6517.7	7126.7	7008.9	0.354124	0.56081	0.61141	-0.17225	insignificant
pmb0864	LysoPE 14:0	425.254	C19H40NO7P	[M+H]+	Lipids	LPE	4112	2255.5	3772.3	5017.9	2791.8	3048.1	0.164643	0.81229	0.8393	0.098966	insignificant
Cmbn007148	1-O-Feruloyl-3-O-caffeoylglycerol	430.126	C22H22O9	[M-H]-	Lipids	Glycerol ester	1	1	1	71100	144340	72044	1.21822	1.044e-06	1.2615e-05	16.546	up
Lmhn002574	Caffeoyl(p-Hydroxybenzoyl)tartaric acid	432.069	C20H16O11	[M-H]-	Phenolic acids	Phenolic acids	60928	24603	47531	1	1	1	1.21665	2.503e-06	2.4746e-05	-15.436	down
pmb3006	Apigenin-7-O-glucoside(Cosmosiin)	432.106	C21H20O10	[M-H]-	Flavonoids	Flavonoid	19500	16975	23132	1	1	1	1.21821	3.8814e-08	1.9864e-06	-14.278	down
Lmtn002324	Benzyl-(2''-O-glucosyl)glucoside	432.163	C19H28O11	[M-H]-	Phenolic acids	Phenolic acids	1073800	921130	1159700	1276400	269130	598170	0.648499	0.2779	0.33957	-0.55349	insignificant
mws2186	Avicularin(Quercetin-3-O-α-L-arabinofuranoside)	434.085	C20H18O11	[M+H]+	Flavonoids	Flavonols	8926.7	6401.6	14895	18283	6518.8	11076	0.237801	0.72248	0.75821	0.24881	insignificant
mws1179	Naringenin-7-O-glucoside (Prunin)	434.121	C21H22O10	[M-H]-	Flavonoids	Dihydroflavone	69392	79106	60960	18207	5754.2	19810	1.10617	0.013957	0.029401	-2.2596	down
Cmzn005251	6-O-Caffeoylarbutin	434.121	C21H22O10	[M-H]-	Phenolic acids	Phenolic acids	66436	79098	150640	21360	17328	22072	1.14863	0.0043053	0.012149	-2.2859	down
Lmfn004093	Phloretin-4'-O-glucoside (Trilobatin)	436.137	C21H24O10	[M-H]-	Flavonoids	Chalcones	70445	48830	67444	33224	53863	54029	0.717796	0.21684	0.27341	-0.40323	insignificant
Lmhp008440	LysoPE 15:1	437.254	C20H40NO7P	[M+H]+	Lipids	LPE	12460	6931.5	7894.9	7491.8	2955.9	2365.4	0.889804	0.096489	0.13717	-1.0916	insignificant
Lmhp009187	LysoPE 15:0	439.27	C20H42NO7P	[M+H]+	Lipids	LPE	34877	16354	22558	20401	17883	13373	0.650301	0.26725	0.32793	-0.51541	insignificant
mws0355	Catechin gallate	442.09	C22H18O10	[M-H]-	Flavonoids	Flavanols	13159	23390	1769.5	17230	13136	12641	0.382599	0.52474	0.57788	0.161	insignificant
pme1014	Menatetrenone (Vitamin K2)	444.303	C31H40O2	[M+H]+	Others	Vitamin	17862	18659	18250	12986	17074	14461	0.970427	0.056807	0.088569	-0.29976	insignificant
pmb1283	L-Glutaminyl-L-valyl-L-valyl-L-cysteine	447.215	C18H33N5O6S	[M+H]+	Amino acids and derivatives	Amino acids and derivatives	6100.2	8479.4	5551	4252.5	3853.5	3504.8	1.0854	0.018565	0.036053	-0.79522	insignificant
mws1608	Luteolin-6-C-glucoside (Isoorientin)	448.101	C21H20O11	[M-H]-	Flavonoids	Flavonoid carbonoside	896450	596640	694990	464870	104970	160180	0.99185	0.048381	0.077659	-1.5836	insignificant
mws2209	Kaempferol-3-O-glucoside (Astragalin)	448.101	C21H20O11	[M+H]+	Flavonoids	Flavonols	395010	339300	996760	77625	1	1	0.945835	0.067317	0.10123	-4.4794	insignificant
pme2459	Luteolin-7-O-glucoside (Cynaroside)	448.101	C21H20O11	[M+H]+	Flavonoids	Flavonoid	75360	44800	70369	1	1	1	1.21784	2.8769e-07	5.1635e-06	-15.955	down
mws0913	Kaempferol-3-O-galactoside (Trifolin)	448.101	C21H20O11	[M-H]-	Flavonoids	Flavonols	94013	78906	140890	1	1	1	1.21761	2.9675e-07	5.1635e-06	-16.675	down
Lmmn004625	Dihydrokaempferol-7-O-glucoside	450.116	C21H22O11	[M-H]-	Flavonoids	Flavonols	86398	89780	192100	1	1	1	1.21669	1.4864e-06	1.7015e-05	-16.905	down
Lmhp008763	LysoPE 16:1(2n isomer)	451.27	C21H42NO7P	[M+H]+	Lipids	LPE	4727.9	2373.3	6800.5	93621	22637	27577	1.10082	0.014966	0.030927	3.3709	up
Lmhp009034	LysoPE 16:1	451.27	C21H42NO7P	[M+H]+	Lipids	LPE	2108.9	953.23	2455.5	11106	10241	6326.8	1.13549	0.0083365	0.020091	2.3227	up
HJN093	2-O-Salicyl-6-O-Galloyl-D-Glucose	452.095	C20H20O12	[M-H]-	Phenolic acids	Phenolic acids	18471	12306	16053	15372	7479.9	6080.8	0.806749	0.14593	0.19443	-0.69553	insignificant
pmd0160	LysoPE 16:0(2n isomer)	453.286	C21H44NO7P	[M+H]+	Lipids	LPE	19305	12408	16439	18461	6626.2	7262.9	0.693865	0.23336	0.29045	-0.57049	insignificant
pmb0876	LysoPE 16:0	453.286	C21H44NO7P	[M+H]+	Lipids	LPE	717100	511790	625210	815730	793740	382110	0.0766963	0.92922	0.94112	0.10358	insignificant
Lmqn012798	Urs-12(13)-en-3-one-28-oic acid	454.345	C30H46O3	[M-H]-	Terpenes	Triterpene	21394	47448	55224	23084	26733	530500	0.311068	0.6092	0.65758	2.2277	insignificant
Lmzn006795	Ursonic acid	454.345	C30H46O3	[M-H]-	Terpenes	Triterpene	21194	27981	41348	705180	1729900	397880	1.17794	0.0021613	0.0077552	4.9683	up
Zmjp010858	Kanerocin	454.345	C30H46O3	[M+H]+	Terpenes	Triterpene	16167	15601	31648	15246	16744	15780	0.524572	0.37634	0.43379	-0.41049	insignificant
Zmjp011592	Kanerodione	454.345	C30H46O3	[M+H]+	Terpenes	Triterpene	114900	148040	119000	23873	30055	40305	1.1892	0.0011514	0.0048866	-2.0182	down
Lmhn004756	Cinnamoylferuloyltartaric acid	456.106	C23H20O10	[M-H]-	Phenolic acids	Phenolic acids	1	1	1	16728	8525.8	6539.3	1.21714	5.0757e-06	4.2873e-05	13.37	up
mws4053	Ursolic acid	456.36	C30H48O3	[M-H]-	Terpenes	Triterpene	15333000	15408000	21760000	2522500	2203400	4013400	1.18666	0.0011022	0.0047345	-2.5883	down
HJN110	Betulinic acid	456.36	C30H48O3	[M-H]-	Terpenes	Triterpene	13411000	16215000	13850000	13871000	20083000	19149000	0.715246	0.21524	0.27219	0.2877	insignificant
mws1389	Oleanolic acid	456.36	C30H48O3	[M-H]-	Terpenes	Triterpene	3136.3	4722	3184.4	3300	5680.1	4428	0.500598	0.41179	0.47077	0.28057	insignificant
pmb0464	L-Aspartic acid-O-diglucoside	457.143	C16H27NO14	[M+H]+	Amino acids and derivatives	Amino acids and derivatives	170500	129360	215940	174190	31226	56885	0.795253	0.15745	0.20755	-0.97725	insignificant
mad2085	Caffeoyl-p-coumaroyltartaric acid	458.085	C22H18O11	[M-H]-	Phenolic acids	Phenolic acids	235450	171410	204870	498490	159190	270140	0.512431	0.40584	0.46519	0.6014	insignificant
Lmhn002683	p-Coumaroylcaffeoyltartaric acid	458.085	C22H18O11	[M-H]-	Phenolic acids	Phenolic acids	733730	513450	521410	1304600	886540	1152900	1.08229	0.01721	0.034261	0.91643	insignificant
mws0034	Epigallocatechin-3-gallate	458.085	C22H18O11	[M-H]-	Flavonoids	Flavanols	6483	6524.6	7347.4	35344	28442	22451	1.20067	0.00046913	0.0024887	2.0827	up
pmb3054	O-p-Coumaroyl-O-salicyloyl quinic acid	458.121	C23H22O10	[M-H]-	Phenolic acids	Phenolic acids	14801	14633	12424	1	1	1	1.2189	7.5733e-09	1.0077e-06	-13.766	down
pmb2654	Anthranilate-1-O-Sophoroside	461.153	C19H27NO12	[M-H]-	Phenolic acids	Phenolic acids	161870	413930	212110	1076900	970110	1162200	1.13356	0.0064039	0.016387	2.0263	up
Lmhn002321	Vnilloylcaffeoyltartaric acid	462.08	C21H18O12	[M-H]-	Phenolic acids	Phenolic acids	237070	196820	200870	269770	101310	247500	0.215935	0.75006	0.78244	-0.036817	insignificant
pmp000579	Diosmetin-7-O-galactoside	462.116	C22H22O11	[M+H]+	Flavonoids	Flavonoid	85584	69836	74660	62266	15858	35833	0.88699	0.10309	0.14466	-1.0132	insignificant
Lmpn006208	8-Methoxykaempferol-7-O-rhamnoside	462.116	C22H22O11	[M-H]-	Flavonoids	Flavonols	4168400	2591700	3982600	28179	15326	21049	1.21324	2.517e-05	0.00018557	-7.3795	down
Lmdp004307	Farrerol-7-O-glucoside	462.152	C23H26O10	[M+H]+	Flavonoids	Dihydroflavone	28293	19161	29324	1	1	1	1.2179	1.9168e-07	4.1691e-06	-14.644	down
Lmdn004974	Syringalide A	462.153	C23H26O10	[M-H]-	Phenolic acids	Phenolic acids	409620	312760	332980	19686	11101	6408	1.19394	0.00050186	0.0025989	-4.8268	down
Hmgn001278	Verbasoside	462.174	C20H30O12	[M-H]-	Phenolic acids	Phenolic acids	3842600	2830000	3549500	10458000	3898400	6257000	0.883271	0.10338	0.14483	1.0154	insignificant
mws1329	Quercetin-7-O-glucoside*	464.095	C21H20O12	[M-H]-	Flavonoids	Flavonols	212880	221730	666430	1	1	1	1.21552	4.5087e-06	3.9188e-05	-18.485	down
mws0091	Quercetin-3-O-glucoside (Isoquercitrin)*	464.095	C21H20O12	[M-H]-	Flavonoids	Flavonols	476170	537630	1709700	21091	4197.5	10839	1.16956	0.0021922	0.0077904	-6.2376	down
Lmdp003286	Isohyperoside*	464.095	C21H20O12	[M+H]+	Flavonoids	Flavonols	378670	405320	1471100	550540	213560	336340	0.581736	0.32635	0.38922	-1.0337	insignificant
Zmhn002545	4-O-(6'-O-Glucosylcaffeoyl)-3,4-dihydroxybenzyl alcohol	464.131	C22H24O11	[M-H]-	Phenolic acids	Phenolic acids	26552	26082	34379	5272.9	14118	9847.9	1.07908	0.018159	0.035367	-1.5757	down
Lmzp002365	Hesperetin-7-O-glucoside	464.131	C22H24O11	[M+H]+	Flavonoids	Flavonoid	42381	46741	35855	20969	57162	36955	0.310553	0.62945	0.67691	-0.11779	insignificant
pme1598	Hesperetin-5-O-glucoside	464.132	C22H24O11	[M-H]-	Flavonoids	Dihydroflavonol	262400	284420	252010	259960	154800	282160	0.503835	0.43086	0.49064	-0.19523	insignificant
Lmhp009769	LysoPE 17:1	465.286	C22H44NO7P	[M+H]+	Lipids	LPE	1	1	1	12634	17624	28823	1.21659	2.1304e-06	2.2354e-05	14.263	up
Lmhp009464	LysoPE 17:1(2n isomer)	465.286	C22H44NO7P	[M+H]+	Lipids	LPE	2476.7	1459.3	2579.5	10542	5524.1	4506.8	1.06914	0.024088	0.044494	1.6548	up
Xmsn002700	Taxifolin-3'-O-glucoside	466.111	C21H22O12	[M-H]-	Flavonoids	Flavonoid	95511	80657	91347	139700	65869	76802	0.0106214	0.9926	0.99374	0.079733	insignificant
pmd0130	LysoPC 14:0	467.301	C22H46NO7P	[M+H]+	Lipids	LPC	465.66	544.32	681.3	13264	5002.2	10584	1.18776	0.00092592	0.0041523	4.0951	up
pme3544	Limonin	470.194	C26H30O8	[M+H]+	Terpenes	Triterpene	20620	31363	17384	3133.5	4597.6	9495.1	1.09865	0.016466	0.033084	-2.01	down
Hmjn008136	Camaldulenic acid	470.34	C30H46O4	[M-H]-	Terpenes	Triterpene	983730	911980	2006100	8386200	11549000	10679000	1.18554	0.0014136	0.0057579	2.9693	up
Lmzn006582	Colubrinic acid	470.34	C30H46O4	[M-H]-	Terpenes	Triterpene	82483	75075	83548	120390	150840	323550	0.968117	0.055203	0.086848	1.3033	insignificant
Zmpn008194	Corosolic acid*	472.355	C30H48O4	[M-H]-	Terpenes	Triterpene	153570	229150	556960	1324400	1841300	2014100	1.12225	0.010151	0.02318	2.4594	up
mws1610	Maslinic acid*	472.355	C30H48O4	[M-H]-	Terpenes	Triterpene	7325900	8932700	6218700	10290000	15161000	15414000	1.05142	0.02441	0.044899	0.86346	insignificant
Lmzn006169	Pomolic acid*	472.355	C30H48O4	[M-H]-	Terpenes	Triterpene	2497300	4082600	3227900	5449500	8099700	8696700	1.08774	0.015671	0.032079	1.1815	up
pmb1912	10-Formyltetrahydrofuran	473.166	C20H23N7O7	[M+H]+	Alkaloids	Alkaloids	7320800	4259400	8750000	261600	50205	117370	1.17856	0.0015377	0.0060669	-5.5658	down
Lmhp008589	LysoPE 18:3	475.27	C23H42NO7P	[M+H]+	Lipids	LPE	94107	39054	87429	113790	48769	76107	0.156218	0.81797	0.84417	0.11497	insignificant
pmb0881	LysoPE 18:2	477.286	C23H44NO7P	[M+H]+	Lipids	LPE	147270	94640	115790	450130	387380	188130	1.05679	0.028092	0.049275	1.5192	up
Zmhn002764	4-O-(6'-O-Glucosylcaffeoyl)-3,4-dihydroxybenzoic acid	478.111	C22H22O12	[M-H]-	Phenolic acids	Phenolic acids	88046	57294	84896	15292	4180.2	12446	1.13132	0.0078438	0.019277	-2.8522	down
Lmjp003295	6-Methoxykaempferol-3-O-glucoside	478.111	C22H22O12	[M+H]+	Flavonoids	Flavonoid	107450	99323	314900	1	1	1	1.21515	5.7278e-06	4.7459e-05	-17.407	down
Lmjp003044	Isorhamnetin-3-O-Glucoside*	478.111	C22H22O12	[M+H]+	Flavonoids	Flavonols	120260	103770	315910	1	1	1	1.21553	4.3172e-06	3.8721e-05	-17.458	down
Hmcp002207	Isorhamnetin-7-O-glucoside (Brassicin)*	478.111	C22H22O12	[M+H]+	Flavonoids	Flavonols	109260	112300	316210	1	1	1	1.21555	4.3928e-06	3.8997e-05	-17.45	down
Zmhn003046	4-O-(6'-O-Glucosylferuloyl)-3,4-dihydroxybenzyl alcohol	478.147	C23H26O11	[M-H]-	Phenolic acids	Phenolic acids	36980	24826	41610	55207	12787	19884	0.408508	0.50952	0.56685	-0.2343	insignificant
pmp000681	Calceolarioside A	478.148	C23H26O11	[M+H]+	Phenolic acids	Phenolic acids	2493300	1965900	2385400	1853300	781100	1003900	0.966271	0.058803	0.090706	-0.91574	insignificant
Hmqn002491	Jasminoside N	478.241	C22H38O11	[M-H]-	Terpenes	Monoterpenes	16795	10711	13558	10322	3501.5	3718.9	0.96051	0.060649	0.093223	-1.2301	insignificant
pmb2260	LysoPC 15:1	479.301	C23H46NO7P	[M+H]+	Lipids	LPC	14540	9206	12818	21484	17346	18634	1.03048	0.035766	0.060071	0.65276	insignificant
pmb0856	LysoPE 18:1(2n isomer)	479.301	C23H46NO7P	[M+H]+	Lipids	LPE	98186	58463	109710	1117300	418270	423210	1.13781	0.0072758	0.018295	2.8783	up
mws0289	LysoPE 18:1	479.301	C23H46NO7P	[M+H]+	Lipids	LPE	82672	54355	68107	345920	343700	144090	1.11091	0.013124	0.028169	2.023	up
Lmpp003465	Myricetin-3-O-glucoside*	480.09	C21H20O13	[M-H]-	Flavonoids	Flavonols	32689	31948	39719	47474	33675	40726	0.651906	0.27989	0.34152	0.22496	insignificant
Lmdp002969	Myricetin-3-O-galactoside*	480.09	C21H20O13	[M+H]+	Flavonoids	Flavonols	46661	26564	37444	56726	27516	28590	0.0203638	0.96425	0.97208	0.027112	insignificant
Lmhp009129	LysoPC 15:0(2n isomer)	481.317	C23H48NO7P	[M+H]+	Lipids	LPC	815.12	151.58	679.64	45031	11877	15830	1.15488	0.0045544	0.012659	5.464	up
pmb2319	LysoPC 15:0	481.317	C23H48NO7P	[M+H]+	Lipids	LPC	2738.8	733.6	1920.7	8662.5	4493.3	13865	1.0338	0.032369	0.055002	2.3262	insignificant
pmb0883	LysoPE 18:0	481.317	C23H48NO7P	[M+H]+	Lipids	LPE	32898	26930	28963	40124	42734	15468	0.0384822	0.97484	0.98161	0.14663	insignificant
pmb0880	LysoPE 18:0(2n isomer)	481.317	C23H48NO7P	[M+H]+	Lipids	LPE	750.62	593.78	1471.8	8710.6	3852.6	3932.6	1.12591	0.0098306	0.022686	2.5504	up
pmb3072	3-O-p-Coumaroylshikimic acid-O-glucoside	482.142	C22H26O12	[M-H]-	Phenolic acids	Phenolic acids	235100	203360	234220	271700	62665	102180	0.706673	0.22673	0.28408	-0.62182	insignificant
pmb3066	5-O-p-Coumaroylshikimic acid O-glucoside	482.142	C22H26O12	[M-H]-	Phenolic acids	Phenolic acids	551550	608490	513270	371680	262040	388910	1.08482	0.019849	0.038205	-0.70963	insignificant
Lmfn000797	2,3-Di-O-Galloyl-D-Glucose	484.085	C20H20O14	[M-H]-	Tannins	Tannin	3703.6	3837.4	4447.4	4489.4	3016.3	4432.5	0.0766482	0.90994	0.92483	-0.0060288	insignificant
pmn001526	1,6-Di-O-Galloyl-D-Glucose	484.085	C20H20O14	[M-H]-	Tannins	Tannin	65878	30465	35095	49562	14641	25584	0.567837	0.35418	0.41416	-0.55028	insignificant
pmb0769	N-(p-Coumaroyl)serotonin Glucoside	484.185	C25H28N2O8	[M+H]+	Alkaloids	Alkaloids	398050	517610	328960	56823	29410	66850	1.18344	0.0016644	0.006417	-3.0236	down
Hmyn007168	LysoPG 16:0	484.278	C22H45O9P	[M-H]-	Lipids	Glycerol ester	25767	16976	26962	149480	59333	90664	1.12048	0.0098964	0.022777	2.0988	up
Hmbp002498	Scopoletin-7-O-xylosyl(1→6)glucoside	486.137	C21H26O13	[M+H]+	Lignans and Coumarins	Coumarins	130010	172490	153080	198380	216750	254950	1.05413	0.024162	0.044535	0.55829	insignificant
pmb2723	4-Hydroxycoumarin di-glucoside	486.137	C21H26O13	[M-H]-	Lignans and Coumarins	Coumarins	77799	61446	50967	79346	17845	41910	0.573525	0.35328	0.4141	-0.45243	insignificant
pmp000444	27,28-Dicarboxyl ursolic acid	486.335	C30H46O5	[M+H]+	Terpenes	Triterpene	1	1	1	23954	58506	41762	1.21734	2.184e-06	2.2354e-05	15.339	up
pmn001707	Quillaic acid	486.335	C30H46O5	[M-H]-	Phenolic acids	Phenolic acids	93479	76667	190030	1007300	1535900	1568600	1.18628	0.0013011	0.0053905	3.5158	up
Lmsn010659	Annurcoic acid	486.335	C30H46O5	[M-H]-	Terpenes	Triterpene	15081	13081	24927	71102	56946	53289	1.16142	0.0041218	0.011915	1.7716	up
Li512114	Corosolic Acid Methyl Ester	486.371	C31H50O4	[M-H]-	Terpenes	Triterpene	15281	11106	29768	30740	36388	43479	0.95341	0.070425	0.10546	0.97671	insignificant
Hmcn001296	Cistanoside F	488.152	C21H28O13	[M-H]-	Phenolic acids	Phenolic acids	4323100	3134800	4207000	9984600	9795800	11442000	1.18895	0.00095655	0.0042677	1.4191	up
Zmpn006881	Tormentic acid	488.35	C30H48O5	[M-H]-	Terpenes	Triterpene	17998	15281	64314	400970	670310	550120	1.16741	0.0032483	0.010021	4.0539	up
Lmqp008286	Arjunolic Acid	488.35	C30H48O5	[M+H]+	Terpenes	Triterpene	4033.4	4348.1	3097.2	3216.5	6041.9	6440.4	0.591204	0.31728	0.37968	0.45164	insignificant
pmn001426	Euscaphic acid	488.35	C30H48O5	[M-H]-	Terpenes	Triterpene	7095.3	6789.7	78464	161540	279050	433210	1.0517	0.029226	0.050853	3.2418	insignificant
Lmmn003398	Kaempferol-3-O-(6''-acetyl)glucoside	490.111	C23H22O12	[M-H]-	Flavonoids	Flavonols	8123.4	4597.5	12802	1	1	1	1.21483	7.0915e-06	5.6602e-05	-13.054	down
pmb0758	Anisic acid-O-feruloyl glucoside	490.148	C24H26O11	[M+H]+	Phenolic acids	Phenolic acids	17567	15252	18536	10779	2900.6	4318.1	1.01808	0.03782	0.063154	-1.5122	insignificant
pmp001142	Cimicifugamide A	491.179	C24H29NO10	[M+H]+	Alkaloids	Phenolamine	1446800	800940	1073600	2014600	715690	742040	0.0739007	0.90037	0.91832	0.062486	insignificant
pmb0863	LysoPC 16:2(2n isomer)	491.301	C24H46NO7P	[M+H]+	Lipids	LPC	1024.3	684.63	1349.7	13881	5780.1	11293	1.17236	0.0022641	0.007899	3.3421	up
pma1303	LysoPC 16:2	491.301	C24H46NO7P	[M+H]+	Lipids	LPC	1738.7	898.43	1976.1	11368	9522.5	3579.8	1.08334	0.020812	0.03962	2.4074	up
Lmmn003041	Isolariciresinol-9'-O-xyloside	492.2	C25H32O10	[M-H]-	Lignans and Coumarins	Lignans	1	1	1	17064	31331	47790	1.21601	4.2148e-06	3.8197e-05	14.969	up
pmb0790	Pyridoxine-5'-O-diglucoside	493.18	C20H31NO13	[M+H]+	Others	Vitamin	30999	14415	30994	17000	3141.1	6909.2	0.897721	0.093316	0.13374	-1.4979	insignificant
pmp001270	LysoPC 16:1	493.317	C24H48NO7P	[M+H]+	Lipids	LPC	3473.2	3043.8	5817.1	48030	50681	12125	1.10315	0.015559	0.031924	3.1677	up
Lmhp008833	LysoPC 16:1(2n isomer)	493.317	C24H48NO7P	[M+H]+	Lipids	LPC	7483.9	4521.4	8106.7	191150	48385	87095	1.15931	0.0036958	0.011087	4.0211	up
Zmdn004764	Syringopicroside	494.179	C24H30O11	[M-H]-	Terpenes	Terpene	555660	318040	476930	74581	19653	35876	1.15285	0.0042296	0.012025	-3.3752	down
HJN054	Secoisolariciresinol-9'-O-xyloside	494.215	C25H34O10	[M-H]-	Lignans and Coumarins	Lignans	1	1	1	15522	131050	78831	1.21014	7.1314e-05	0.00049241	16.197	up
pmd0132	LysoPC 16:0(2n isomer)	495.332	C24H50NO7P	[M+H]+	Lipids	LPC	81605	50354	75001	229430	159460	273340	1.13964	0.0060212	0.015637	1.675	up
pmb0855	LysoPC 16:0	495.332	C24H50NO7P	[M+H]+	Lipids	LPC	3253900	1888100	2824000	5378700	6763500	2411300	0.758256	0.19986	0.25646	0.87018	insignificant
pma0170	N',N''-Diferuloylspermidine	497.253	C27H35N3O6	[M+H]+	Alkaloids	Phenolamine	27300	17231	40830	16858	5258.8	6350.2	0.96769	0.055623	0.08735	-1.5811	insignificant
pmb3064	3-O-p-Coumaroylquinic acid-O-glucoside	500.153	C22H28O13	[M-H]-	Phenolic acids	Phenolic acids	9609.7	9136.4	7562.6	19595	10370	15075	0.956698	0.061095	0.093744	0.77752	insignificant
Lmhn003799	Feruloylferuloyltartaric acid	502.111	C24H22O12	[M-H]-	Phenolic acids	Phenolic acids	9449.9	10070	12163	5124.3	3620.3	3385.3	1.16065	0.0028419	0.0092502	-1.3882	down
mws1589	D-Panose	504.169	C18H32O16	[M-H]-	Others	Saccharides and Alcohols	526690	958100	1024700	1668700	951940	1676100	0.846852	0.12397	0.16932	0.7802	insignificant
pme0500	D-Melezitose	504.169	C18H32O16	[M-H]-	Others	Saccharides and Alcohols	264300	404060	375270	746120	762610	938710	1.14878	0.0045296	0.012631	1.2309	up
Hmqp000191	Planteose	504.17	C18H32O16	[M+H]+	Others	Saccharides and Alcohols	84439	44716	59132	106420	26830	62982	0.104419	0.87612	0.89673	0.057114	insignificant
pmn001407	Platycogenic acid C	504.345	C30H48O6	[M-H]-	Terpenes	Triterpene	320770	282650	579900	6909.3	2199.5	3623.6	1.19922	0.00032383	0.0018535	-6.5393	down
Hmln003398	2α,3α,19α,23-Tetraydroxyurs-12-en-28-oic acid	504.346	C30H48O6	[M-H]-	Others	Others	15013	16403	40601	213330	434270	450350	1.17408	0.0022698	0.007899	3.9294	up
Lmhp008718	LysoPC 17:2	505.317	C25H48NO7P	[M+H]+	Lipids	LPC	4589	3091.7	6366.6	46708	18996	30630	1.15304	0.0046734	0.012786	2.777	up
Zmsp004363	Quercetin-3-O-(6''-acetyl)glucoside	506.106	C23H22O13	[M+H]+	Flavonoids	Flavonols	9111900	8417400	7850900	4671300	1825400	4020200	1.04404	0.031372	0.053696	-1.2706	insignificant
pmb3045	Tricin-7-O-Glucuronide	506.106	C23H22O13	[M-H]-	Flavonoids	Flavonoid	87115	95746	80299	11122	7019.2	10802	1.20919	0.00014286	0.00092755	-3.1855	down
Lmhp009590	LysoPC 17:1	507.332	C25H50NO7P	[M+H]+	Lipids	LPC	21655	10561	18996	145480	56954	108820	1.13317	0.0073369	0.01831	2.5999	up
Zmdn003541	Syringafghanoside	508.194	C25H32O11	[M-H]-	Terpenes	Terpene	189510	121150	159230	2327100	627450	1151600	1.13439	0.0070247	0.017744	3.1274	up
pmb2406	LysoPC 17:0	509.348	C25H52NO7P	[M+H]+	Lipids	LPC	5752.3	4135.4	6424.2	21925	16304	17721	1.1846	0.0014364	0.0057854	1.7771	up
Zmdn004266	Syringopicrogenin B	510.174	C24H30O12	[M-H]-	Terpenes	Terpene	51620	30677	51600	1	1	1	1.21764	4.1386e-07	6.3169e-06	-15.446	down
Cmsn002383	(7S,8S-Threo-3',4,7,9-tetrahydroxy-3-methoxy-8-O-4'-neolignan-9'-O-rhamnoside	510.21	C25H34O11	[M-H]-	Lignans and Coumarins	Lignans	112780	106270	130400	112870	29096	41049	0.854511	0.11869	0.16312	-0.9306	insignificant
mws1584	1,3-O-Dicaffeoylquinic Acid (Cynarin)	516.127	C25H24O12	[M-H]-	Phenolic acids	Phenolic acids	54680	29071	38182	43946	10918	20404	0.692036	0.24016	0.29764	-0.69808	insignificant
Zmhn000785	Di-O-Glucosylquinic acid	516.169	C19H32O16	[M-H]-	Phenolic acids	Phenolic acids	78776	67688	78622	209180	143370	215680	1.16189	0.0029921	0.0095702	1.3353	up
pmb0865	LysoPC 18:3(2n isomer)	517.317	C26H48NO7P	[M+H]+	Lipids	LPC	336680	139300	321500	651150	234530	601010	0.69397	0.23896	0.29657	0.89794	insignificant
pmb0854	LysoPC 18:3	517.317	C26H48NO7P	[M+H]+	Lipids	LPC	94621	48454	88011	171840	188920	53605	0.592634	0.34648	0.40901	0.8432	insignificant
Hmbn002692	6'-O-Feruloyl-D-sucrose	518.164	C22H30O14	[M-H]-	Phenolic acids	Phenolic acids	34381	27582	26212	92979	23261	43896	0.581185	0.33538	0.39806	0.86102	insignificant
pmp001273	LysoPC 18:2	519.332	C26H50NO7P	[M+H]+	Lipids	LPC	949500	536160	824720	4734000	5917700	1780800	1.09463	0.017383	0.034527	2.4272	up
pmp001251	LysoPC 18:2(2n isomer)	519.332	C26H50NO7P	[M+H]+	Lipids	LPC	3065600	1538100	2789800	21114000	7616500	18146000	1.12072	0.0093756	0.021877	2.6615	up
pmn001739	6'-Trans-Cinnamoyl-8-epikingisidic acid*	520.158	C25H28O12	[M-H]-	Phenolic acids	Phenolic acids	908590	840180	1393300	1	1	1	1.21799	9.7961e-08	3.0325e-06	-19.997	down
pmn001740	6'-cis-Cinnamoyl-8-epikingisidic acid*	520.158	C25H28O12	[M-H]-	Phenolic acids	Phenolic acids	500600	412160	830940	138700	159040	197950	1.13473	0.0063125	0.016248	-1.814	down
pmp000682	Matairesinol-4'-O-glucoside (Matairesinoside)	520.168	C26H32O11	[M+NH4]+	Lignans and Coumarins	Lignans	659360	509500	532870	701080	598900	1904200	0.665585	0.24961	0.30716	0.91084	insignificant
Cmsp003083	Dehydrodiconiferyl alcohol-4-O-glucoside	520.194	C26H32O11	[M+H]+	Others	Others	24924000	24947000	23076000	9924300	3663900	9798800	1.07954	0.020513	0.039136	-1.6406	down
pmn001378	Pinoresinol-4-O-glucoside	520.194	C26H32O11	[M-H]-	Lignans and Coumarins	Lignans	2423700	2871200	2073900	875100	764520	1616100	1.06666	0.025988	0.047006	-1.1748	down
pmp001281	LysoPC 18:1	521.348	C26H52NO7P	[M+H]+	Lipids	LPC	344560	221700	398860	3776700	4552200	3247400	1.20702	0.00024038	0.0014523	3.5835	up
Lmhp010190	LysoPC 18:1(2n isomer)	521.348	C26H52NO7P	[M+H]+	Lipids	LPC	1104500	591880	1145700	10309000	4740300	9560400	1.16634	0.0027994	0.0092252	3.1137	up
pmn001710	Rosmarinic acid-3'-O-glucoside	522.137	C24H26O13	[M-H]-	Phenolic acids	Phenolic acids	2462900	2723500	2787300	1363000	1013800	2595100	0.864109	0.12204	0.16721	-0.68133	insignificant
Cmsp005051	Isolariciresinol-9-O-glucoside	522.21	C26H34O11	[M+H]+	Lignans and Coumarins	Lignans	250620	190410	381590	698320	1398900	1451100	1.12237	0.0097424	0.022542	2.108	up
Lmmn002274	Isolariciresinol-9'-O-glucoside	522.21	C26H34O11	[M-H]-	Lignans and Coumarins	Lignans	589260	572430	473550	934480	849880	3013800	0.885496	0.093986	0.13405	1.5519	insignificant
HJN083	Lariciresinol-4'-O-glucoside	522.211	C26H34O11	[M-H]-	Lignans and Coumarins	Lignans	1208900	1238500	1108800	1678200	2826500	4716500	0.99316	0.044615	0.072687	1.3745	insignificant
pmd0136	LysoPC 18:0(2n isomer)	523.364	C26H54NO7P	[M+H]+	Lipids	LPC	16939	11807	20483	48629	33818	49297	1.13081	0.0081045	0.019806	1.4205	up
mws0126	LysoPC 18:0	523.364	C26H54NO7P	[M+H]+	Lipids	LPC	388540	259460	391790	689960	951320	296960	0.725678	0.22694	0.28408	0.89799	insignificant
Zmdn005723	Isoligustroside*	524.189	C25H32O12	[M-H]-	Others	Others	7303400	6542800	7268400	2408500	1591700	1736400	1.19407	0.00055536	0.0027768	-1.8788	down
pmn001742	Ligstroside*	524.189	C25H32O12	[M-H]-	Phenolic acids	Phenolic acids	7132100	6810500	7230500	2394800	1569900	1799100	1.19688	0.00045999	0.0024703	-1.8779	down
Lmtn003096	Secoisolariciresinol 4-O-glucoside	524.226	C26H36O11	[M-H]-	Lignans and Coumarins	Lignans	9167200	8268200	10184000	3316100	3155000	6601000	1.04699	0.030511	0.052706	-1.0794	insignificant
Zmdn003685	Demethyloleuropein	526.169	C24H30O13	[M-H]-	Others	Others	31459	13167	19934	22300	7108.2	26348	0.289497	0.66024	0.70221	-0.2136	insignificant
Cmsn001914	7R,8S-erythro-3',4,9,9'-tetrahydroxy-3-methoxy-8-O-4'-neolignan-7-O-glucopyr-anoside,	526.205	C25H34O12	[M-H]-	Lignans and Coumarins	Lignans	112010	85125	124630	154480	45039	66368	0.463461	0.45165	0.50964	-0.27934	insignificant
Lmhn003801	Feruloylsinapoyltartaric acid	532.122	C25H24O13	[M-H]-	Phenolic acids	Phenolic acids	11057	10846	7633.7	13766	8731.1	3205.6	0.362806	0.556	0.60692	-0.19817	insignificant
Lmbn001181	Fraxetin-7,8-di-O-glucoside	532.143	C22H28O15	[M-H]-	Lignans and Coumarins	Coumarins	895140	655910	1062800	410760	104910	206290	1.04782	0.027633	0.048864	-1.8545	down
Lmhp007598	LysoPC 19:2(2n isomer)	533.348	C27H52NO7P	[M+H]+	Lipids	LPC	1009.3	442.88	1577.6	11484	10260	16101	1.17042	0.0026527	0.0089167	3.6434	up
Lmhp007840	LysoPC 19:2	533.348	C27H52NO7P	[M+H]+	Lipids	LPC	476.28	296.82	210.45	15766	13720	18120	1.2068	9.6259e-05	0.00064919	5.5976	up
Lmdp004892	Kaempferol-3-O-(6''-malonyl)galactoside	534.101	C24H22O14	[M+H]+	Flavonoids	Flavonols	7106.4	4751.5	13880	1	1	1	1.21439	8.8955e-06	7.0356e-05	-13.068	down
Zmdn003762	Isosyringinoside	534.195	C23H34O14	[M-H]-	Others	Others	7976600	6582500	7962700	9124500	3112900	5401800	0.569435	0.35082	0.41284	-0.35317	insignificant
Lmhp010908	LysoPC 19:1	535.364	C27H54NO7P	[M+H]+	Lipids	LPC	7525.6	3452.6	9282	37030	14853	20254	1.03832	0.033576	0.05672	1.8334	insignificant
Zmfn000481	Uridine-5'-Diphosphate-D-Xylose	536.044	C14H22N2O16P2	[M-H]-	Nucleotides and derivatives	Nucleotides and derivatives	55822	70210	54002	36553	16364	35946	0.994804	0.051457	0.081544	-1.0177	insignificant
Hmln002100	Nortrachelogenin-4-O-glucoside	536.189	C26H32O12	[M-H]-	Lignans and Coumarins	Lignans	2815300	2278900	3508300	1182500	730630	1458000	1.09228	0.015908	0.032336	-1.3528	down
pmn001375	1-Hydroxypinoresinol-1-O-Glucoside	536.189	C26H32O12	[M-H]-	Lignans and Coumarins	Lignans	2911900	3780500	4454400	7977600	4397200	5948800	0.919543	0.084384	0.12236	0.71846	insignificant
pmb2228	LysoPC 19:0	537.379	C27H56NO7P	[M+H]+	Lipids	LPC	1	1	1	10998	5380.7	8590.4	1.21713	1.7763e-06	1.9317e-05	13.023	up
Lmdn001925	Olivil-4'-O-glucoside	538.205	C26H34O12	[M-H]-	Lignans and Coumarins	Lignans	464320	418990	347720	2677800	1650100	2645300	1.18902	0.00068238	0.0032265	2.5034	up
Zmdn003480	Cycloolivil-6-O-glucoside	538.205	C26H34O12	[M-H]-	Others	Others	7049200	8159900	7577500	8302900	5083700	13887000	0.184164	0.75402	0.78563	0.25944	insignificant
Zmdn004799	10-Hydroxyligustroside	540.184	C25H32O13	[M-H]-	Others	Others	1781100	1825300	2111200	1389000	799130	906230	1.06501	0.021854	0.041244	-0.88608	insignificant
mws1586	Oleuropein	540.184	C25H32O13	[M-H]-	Terpenes	Monoterpenes	1668200	1625200	1905700	1182800	713740	808310	1.1001	0.013021	0.02811	-0.94726	insignificant
pmd0147	LysoPC 20:2	547.364	C28H54NO7P	[M+H]+	Lipids	LPC	6369.9	3565	6103.6	19729	35631	6988.2	0.938155	0.080597	0.11745	1.9573	insignificant
pmp000980	Maohuoside A	548.189	C27H32O12	[M+H]+	Flavonoids	Flavonols	253910	232020	423600	112830	52255	60286	1.11536	0.0093795	0.021877	-2.0121	down
Lmhp011549	LysoPC 20:1	549.379	C28H56NO7P	[M+H]+	Lipids	LPC	4062.9	2262.6	5611.9	26023	12420	18708	1.12412	0.0096725	0.022477	2.2589	up
Hmln002189	Quercetin-3-O-(6''-malonyl)galactoside	550.096	C24H22O15	[M-H]-	Flavonoids	Flavonols	22346	32762	50083	1	1	1	1.21689	1.5211e-06	1.7187e-05	-15.098	down
Hmln002355	5'-Methoxymatairesinoside	550.204	C27H34O12	[M-H]-	Lignans and Coumarins	Lignans	1506000	1267200	1784700	1038200	855070	1104600	1.04432	0.028185	0.049339	-0.60648	insignificant
pmd0143	LysoPC 20:0	551.395	C28H58NO7P	[M+H]+	Lipids	LPC	4234.4	4170.3	3179.5	5947.1	6905.9	9218.3	1.08048	0.015901	0.032336	0.9311	insignificant
Lmmn002828	Lyoniresinol-9'-O-xyloside (Lyoniside)	552.221	C27H36O12	[M-H]-	Lignans and Coumarins	Lignans	1	1	1	10024	11207	14286	1.2181	9.6688e-08	3.0325e-06	13.531	up
Lmmn002260	5'-Methoxyisolariciresinol-9'-O-glucoside	552.221	C27H36O12	[M-H]-	Lignans and Coumarins	Lignans	499440	365270	375630	1847100	542520	761930	0.887452	0.10088	0.14178	1.3473	insignificant
pmn001746	Ligustrosidic acid	554.164	C25H30O14	[M-H]-	Others	Others	12682000	9974300	14824000	1697400	551380	692710	1.17357	0.0018465	0.0069544	-3.6699	down
pmn001365	Salvianolic acid K	556.122	C27H24O13	[M-H]-	Phenolic acids	Phenolic acids	71161	37901	83424	71098	150960	115240	0.809425	0.15711	0.20741	0.80832	insignificant
pmn001395	2,3,5,4'-Tetrahydroxystilbene-2-O-(2'-gallic acyl)-D-glucoside	558.137	C27H26O13	[M-H]-	Others	Stilbene	12059	9102	10234	6268.2	17648	15501	0.246669	0.69731	0.73559	0.32633	insignificant
Lmhn003802	Sinapoylsinapoyltartaric acid	562.132	C26H26O14	[M-H]-	Phenolic acids	Phenolic acids	13012	8517.3	8226.4	11495	4577.6	6708.2	0.564578	0.35866	0.41841	-0.38449	insignificant
pmn001664	Cinncassiol B-19-O-glucoside	562.263	C26H42O13	[M-H]-	Phenolic acids	Phenolic acids	9809.9	6857.5	7459.9	14137	4291.8	8314.6	0.00376013	0.99913	0.99913	0.14601	insignificant
pmb2922	Uridine 5'-diphospho-D-glucose	566.055	C15H24N2O17P2	[M-H]-	Nucleotides and derivatives	Nucleotides and derivatives	875470	683740	533200	566460	328270	383180	0.927394	0.081824	0.11904	-0.71212	insignificant
pmn001735	Oleuropeinic acid	570.158	C25H30O15	[M-H]-	Terpenes	Monoterpenes	433020	313320	553670	476850	112940	188740	0.71691	0.21525	0.27219	-0.73882	insignificant
pme0368	Apigenin-7-O-rutinoside (Isorhoifolin)*	578.164	C27H30O14	[M+H]+	Flavonoids	Flavonoid	29626000	25374000	34414000	33479000	12198000	20136000	0.646009	0.27759	0.33957	-0.44219	insignificant
mws0047	Apigenin-7-O-neohesperidoside (Rhoifolin)*	578.164	C27H30O14	[M+H]+	Flavonoids	Flavonoid	27495000	24636000	35052000	34018000	11612000	21372000	0.564577	0.35331	0.4141	-0.38017	insignificant
Lmqn001932	Syringaresinol-4'-O-glucoside	580.216	C28H36O13	[M-H]-	Lignans and Coumarins	Lignans	2107900	2300700	1854800	1711700	1139100	2358400	0.570412	0.36799	0.42687	-0.26488	insignificant
Zmxn004029	7,8-Dihydro-Buddlenol B(erythro)	586.241	C31H38O11	[M-H]-	Lignans and Coumarins	Lignans	216220	283540	183750	979160	1577200	1854000	1.17827	0.001299	0.0053905	2.6884	up
Zmxn003874	7,8-Dihydro-Buddlenol B(threo)	586.241	C31H38O11	[M-H]-	Lignans and Coumarins	Lignans	551590	617030	428100	324190	416190	450600	0.873181	0.11846	0.16307	-0.42319	insignificant
Lmjp002867	Kaempferol-3-O-neohesperidoside*	594.158	C27H30O15	[M+H]+	Flavonoids	Flavonols	98425	94449	213920	35697	4266	5991.3	1.06081	0.022638	0.042263	-3.1459	down
pmp001106	Vitexin-2''-O-glucoside*	594.158	C27H30O15	[M+H]+	Flavonoids	Flavonoid carbonoside	405380	315710	456390	407710	153030	195750	0.77253	0.17221	0.22473	-0.63675	insignificant
mws1073	Apigenin-6,8-di-C-glucoside (Vicenin-2)*	594.158	C27H30O15	[M+H]+	Flavonoids	Flavonoid	1111400	759200	1301800	1342000	488320	593200	0.532993	0.37645	0.43379	-0.38842	insignificant
Lmsn002815	Kaempferol-3-O-rutinoside(Nicotiflorin)*	594.158	C27H30O15	[M-H]-	Flavonoids	Flavonoid	81903	57156	164160	1	1	1	1.21589	3.2042e-06	2.9975e-05	-16.624	down
Cmxp003140	Khyberine	594.273	C36H38O6N2	[M+H]+	Alkaloids	Alkaloids	53632	34350	66325	76728	25418	42278	0.204293	0.74249	0.77734	-0.095667	insignificant
Lmqn000780	Uridine 5'-diphospho-N-acetylglucosamine	607.082	C17H27N3O17P2	[M-H]-	Alkaloids	Alkaloids	64389	55487	54960	102770	56767	56867	0.48436	0.43919	0.49817	0.30917	insignificant
Lmmp000897	Gallocatechin-(4α→8)-gallocatechin	610.132	C30H26O14	[M+H]+	Flavonoids	Flavanols	133000	106590	213590	17300	2870.8	6545.5	1.14277	0.0054614	0.014529	-4.0867	down
Lmyp004052	Quercetin-3-O-(6''-p-Coumaroyl)galactoside	610.132	C30H26O14	[M+H]+	Flavonoids	Flavonols	35462	40993	39365	12688	7423.4	15547	1.14946	0.0054774	0.014529	-1.7021	down
Lmbp002592	Kaempferol-3,7-di-O-glucoside	610.153	C27H30O16	[M+H]+	Flavonoids	Flavonoid	140140	107110	188560	26711	5552.2	7467.3	1.13253	0.0067995	0.017297	-3.4564	down
mws0059	Quercetin-3-O-rutinoside (Rutin)	610.153	C27H30O16	[M-H]-	Flavonoids	Flavonols	5270700	4019900	9364300	31776	21417	18691	1.20945	4.8497e-05	0.00033754	-8.019	down
pmn001583	Quercetin-3-O-robinobioside	610.153	C27H30O16	[M-H]-	Flavonoids	Flavonols	5421500	4808400	10231000	30584	3414.2	6687.2	1.19142	0.00067133	0.0031915	-8.9714	down
Zmhn002032	4-O-(6'-O-Glucosylcaffeoylglucosyl)-4-hydroxybenzyl alcohol	610.189	C28H34O15	[M-H]-	Phenolic acids	Phenolic acids	174970	115030	162360	37374	20750	44771	1.15243	0.0046631	0.012786	-2.1337	down
pmp000686	Forsythiaside J	610.19	C28H34O15	[M+H]+	Phenolic acids	Phenolic acids	86870	71040	89691	84410	18918	17694	0.838889	0.12657	0.17206	-1.033	insignificant
Lmyp003139	Quercetin-3-O-(6''-galloyl)galactoside	616.106	C28H24O16	[M+H]+	Flavonoids	Flavonols	5627.8	2634.8	4107.8	4604	806.55	1638.8	0.69479	0.23643	0.29385	-0.81176	insignificant
Rfmb26201	Syringaresinol-4'-O-(6''-acetyl)glucoside	622.226	C30H38O14	[M-H]-	Lignans and Coumarins	Lignans	36240	28095	43426	27837	14027	20968	0.930305	0.075519	0.11155	-0.77818	insignificant
Hmjp002999	Isorhamnetin-3-O-rutinoside (Narcissin)	624.162	C28H32O16	[M+H]+	Flavonoids	Flavonoid	129360	115990	274230	3265.6	1074.8	2384.8	1.19469	0.00052146	0.0026376	-6.2711	down
Hmgp001944	Isoacteoside	624.205	C29H36O15	[M+H]+	Phenolic acids	Phenolic acids	1125400	661740	1462000	311030	121870	217490	1.11247	0.010465	0.023648	-2.3228	down
mws1720	Forsythiaside A*	624.205	C29H36O15	[M-H]-	Phenolic acids	Phenolic acids	4350000	5116300	4696600	2620200	1318100	2130900	1.1062	0.013209	0.02821	-1.2231	down
Hmln002149	Acteoside	624.205	C29H36O15	[M-H]-	Phenolic acids	Phenolic acids	24858000	23334000	23873000	23545000	14506000	19897000	0.785332	0.1706	0.2232	-0.31644	insignificant
Hmln003092	Isoforsythoside A*	624.206	C29H36O15	[M-H]-	Phenolic acids	Phenolic acids	37270000	35059000	40362000	20129000	10113000	15937000	1.11572	0.010629	0.023894	-1.2909	down
pma2088	Quercetin-3,4'-O-di-glucoside	626.148	C27H30O17	[M+H]+	Flavonoids	Flavonols	4386.4	3281.1	5860.1	1	1	1	1.217	9.5395e-07	1.1923e-05	-12.139	down
pmp000596	Quercetin-3-O-(2''-O-galactosyl)glucoside	626.148	C27H30O17	[M+H]+	Flavonoids	Flavonols	20071	12694	30119	21168	5846.7	6985.4	0.73163	0.19949	0.25636	-0.88583	insignificant
pmn001529	3,4,5-Tri-O-Galloylshikimic acid	630.086	C28H22O17	[M-H]-	Phenolic acids	Phenolic acids	11858	16235	13788	31892	13031	15588	0.557578	0.36193	0.42065	0.52998	insignificant
pmp001217	Cistanoside C	638.221	C30H38O15	[M+H]+	Phenolic acids	Phenolic acids	88291	104410	87387	195390	112220	129950	0.934847	0.073828	0.10931	0.64375	insignificant
Lmnp002448	5,7,3',4'-Tetrahydroxy-6-methoxyflavone-8-C-[glucosyl-(1-2)]-glucoside	640.164	C28H32O17	[M+H]+	Flavonoids	Flavonoid carbonoside	361610	381610	409650	14538	21420	132050	1.06877	0.024078	0.044494	-2.781	down
pmp000688	Forsythiaside C	640.169	C29H36O16	[M+NH4]+	Phenolic acids	Phenolic acids	218360	166230	188090	201800	178320	278650	0.456933	0.45134	0.50964	0.20426	insignificant
mws1506	Plantamajoside	640.2	C29H36O16	[M-H]-	Phenolic acids	Phenolic acids	1216600	1318700	1185500	673100	979850	1594600	0.468516	0.46783	0.52654	-0.20185	insignificant
Hmcn001768	(S)-Campneoside II	640.201	C29H36O16	[M-H]-	Phenolic acids	Phenolic acids	13160000	10593000	13745000	11170000	9624100	15640000	0.169196	0.80213	0.83077	-0.04216	insignificant
pmb2653	D(+)-Melezitose O-rhamnoside	650.227	C24H42O20	[M-H]-	Others	Saccharides and Alcohols	107910	247780	93429	335070	457510	485310	1.04736	0.025412	0.04635	1.5078	up
Lmsn015919	Phytic acid	659.861	C6H18O24P6	[M-H]-	Organic acids	Organic acids	19543	17369	21514	18837	17367	16143	0.690681	0.22508	0.28297	-0.15916	insignificant
pmb0530	Nicotinic acid adenine dinucleotide	663.109	C21H27N7O14P2	[M+H]+	Nucleotides and derivatives	Nucleotides and derivatives	69159	49945	79696	55029	21731	51778	0.734442	0.20704	0.26411	-0.62955	insignificant
mws1153	2'-Acetylacteoside	666.216	C31H38O16	[M-H]-	Phenolic acids	Phenolic acids	91490	70946	116070	62484	27182	24236	0.997825	0.04287	0.070239	-1.2894	insignificant
mws1593	D-Maltotetraose	666.222	C24H42O21	[M-H]-	Others	Saccharides and Alcohols	274900	406000	242630	1365900	902130	1269400	1.16265	0.0025458	0.0086179	1.9386	up
mws4163	Nystose	666.222	C24H42O21	[M-H]-	Others	Saccharides and Alcohols	3712300	6253300	3055700	13626000	11406000	11455000	1.12116	0.0082522	0.019998	1.4872	up
mad2395	Piceid-6''-O-p-coumaroyltartaric acid	668.174	C33H32O15	[M-H]-	Others	Stilbene	1	1	1	17327	71680	70149	1.21359	2.2122e-05	0.00016591	15.695	up
pmp001276	1-Linolenoyl-rac-glycerol-diglucoside	676.367	C33H56O14	[M+H]+	Lipids	Free fatty acids	1051400	628780	1185200	264010	229290	108520	1.11355	0.0090647	0.021489	-2.2527	down
HJN102	3,4,5-Tricaffeoylquinic acid	678.158	C34H30O15	[M-H]-	Phenolic acids	Phenolic acids	24992	43453	7615.5	25729	22200	32416	0.277826	0.6376	0.68314	0.077124	insignificant
Lmhp009190	2-Linoleoylglycerol-1,3-di-O-glucoside	678.383	C33H58O14	[M+H]+	Lipids	Glycerol ester	18516	15959	20880	7533.9	774.03	1679.9	1.03225	0.032976	0.055816	-2.4722	insignificant
Lmhp009384	1-Linoleoylglycerol-2,3-di-O-glucoside	678.383	C33H58O14	[M+H]+	Lipids	Glycerol ester	6785.8	5127.6	11096	1386.2	657.63	478.02	1.14606	0.0043359	0.012168	-3.188	down
Lmmn004145	3-O-(2-O-Acetyl-glucosyl)oleanolic acid	679.419	C38H60O10	[M-H]-	Terpenes	Triterpene	2231800	1212100	2531600	271670	30675	33354	1.10953	0.010846	0.024319	-4.1508	down
Hmcp001919	Isorhamnetin-3-O-(6''-acetylglucosyl)(1→3)-glucoside	682.174	C30H34O18	[M+H]+	Flavonoids	Flavonols	40698	54964	36018	53529	71000	77507	0.948897	0.062342	0.095321	0.6171	insignificant
pmn001370	Pinoresinol-4,4'-O-di-O-glucoside	682.247	C32H42O16	[M-H]-	Lignans and Coumarins	Lignans	3940500	4492600	3256000	2167500	1124300	5008500	0.633491	0.30715	0.36948	-0.49409	insignificant
pmn001743	Specnuezhenide	686.242	C31H42O17	[M-H]-	Phenolic acids	Phenolic acids	3329500	2764400	3627800	2527400	1914800	2107200	1.04616	0.026671	0.047843	-0.56946	insignificant
Hmln101664	Nortrachelogenin-4'-O-gentiobioside	698.242	C32H42O17	[M-H]-	Lignans and Coumarins	Lignans	229660	164250	231310	416910	118590	363950	0.338099	0.58804	0.6371	0.52607	insignificant
pmn001369	1-Hydroxypineolin Diglucoside	698.242	C32H42O17	[M-H]-	Lignans and Coumarins	Lignans	627690	490860	732040	1241600	427420	1155800	0.503901	0.41101	0.4705	0.61097	insignificant
pmn001368	Olivil-4,4'-Di-O-glucoside	700.258	C32H44O17	[M-H]-	Lignans and Coumarins	Lignans	781330	729630	725850	2576200	761320	1851000	0.852157	0.11845	0.16307	1.2144	insignificant
pmn001744	Neonuezhenide	702.237	C31H42O18	[M-H]-	Others	Others	28506000	19961000	24229000	5913200	3164800	4389800	1.18429	0.0011921	0.0050104	-2.4333	down
pmn001372	Medioresinol-4,4'-di-O-glucoside	712.258	C33H44O17	[M-H]-	Lignans and Coumarins	Lignans	5309400	3694800	5049900	3840700	2316700	7332100	0.247468	0.7139	0.75102	-0.05868	insignificant
Zmlp003063	Luteolin-7-O-(2''-O-rhamnosyl)rutinoside	740.209	C33H40O19	[M+H]+	Flavonoids	Flavonoid	81110	84596	143240	50532	9214.3	20027	1.00753	0.041557	0.068216	-1.9534	insignificant
mws1035	Kaempferol-3-O-robinoside-7-O-rhamnoside (Robinin)	740.216	C33H40O19	[M+H]+	Flavonoids	Flavonols	79907	71367	139280	40047	8657	16241	1.04465	0.028013	0.049271	-2.1621	down
mws1603	Eleutheroside E	742.268	C34H46O18	[M-H]-	Lignans and Coumarins	Lignans	8677300	8993000	6324300	8458700	3486100	9323300	0.360731	0.58951	0.6379	-0.17361	insignificant
pme2651	NADP (Nicotinamide adenine dinucleotide phosphate)	743.075	C21H28N7O17P3	[M-H]-	Nucleotides and derivatives	Nucleotides and derivatives	16151	15493	15448	4297.6	4561.1	1534	1.10922	0.010319	0.023379	-2.1805	down
pmp000689	Forsythiaside B	756.21	C34H44O19	[M+NH4]+	Phenolic acids	Phenolic acids	35511000	22841000	25737000	31515000	15561000	17412000	0.609182	0.3102	0.37223	-0.38109	insignificant
pmp001105	Kaempferol-3-O-neohesperidoside-7-O-glucoside	756.211	C33H40O20	[M+H]+	Flavonoids	Flavonols	38084	19932	39512	103360	30826	42012	0.623626	0.30671	0.36948	0.85046	insignificant
Lnrp102163	Quercetin-3-O-rutinoside-7-O-rhamnoside	756.211	C33H40O20	[M+H]+	Flavonoids	Flavonols	8389.5	9617.8	18319	1	1	1	1.21621	2.6249e-06	2.5387e-05	-13.563	down
Wmln002345	Forsythoside B	756.702	C34H44O19	[M-H]-	Phenolic acids	Phenolic acids	7461500	6234800	7987700	8670800	5619400	6141100	0.271109	0.65955	0.70221	-0.085676	insignificant
Hmmp003752	Poliumoside	770.263	C35H46O19	[M+H]+	Terpenes	Triterpene	54461	47300	52803	48314	19631	30383	0.854585	0.12119	0.1663	-0.65328	insignificant
Zmhn002782	4-O-(6'-O-Glucosylcaffeoylglucosylcaffeoyl)-4-hydroxybenzyl alcohol	772.222	C37H40O18	[M-H]-	Phenolic acids	Phenolic acids	5382.2	2657.5	8032.5	1	1	1	1.21383	1.246e-05	9.593e-05	-12.387	down
Hmmp006067	Oleanolic acid-3-O-glucosyl(1→2)glucoside	780.467	C42H68O13	[M+NH4]+	Terpenes	Triterpene Saponin	1395	484.51	672.76	1589.4	2009.3	3544.3	0.976944	0.052974	0.083644	1.4809	insignificant
pme2746	Riboflavin 5'-Adenosine Diphosphate	785.157	C27H33N9O15P2	[M-H]-	Nucleotides and derivatives	Nucleotides and derivatives	53089	40300	84977	16976	6264.7	9410.8	1.12016	0.0087733	0.020912	-2.4491	down
mws1150	Echinacoside	786.258	C35H46O20	[M-H]-	Phenolic acids	Phenolic acids	16876000	11209000	15521000	9023900	1963500	3207000	0.991908	0.047976	0.077228	-1.6195	insignificant
pmn001534	1,2,3,6-Tetra-O-Galloyl-D-Glucose	788.107	C34H28O22	[M-H]-	Tannins	Tannin	23613	28508	28090	33151	27561	46900	0.761361	0.17603	0.22926	0.42534	insignificant
Lmdp004160	Quercetin-3-O-(2'''-Caffeoyl)sophoroside	788.18	C36H36O20	[M+H]+	Flavonoids	Flavonols	563110	413650	342330	1134900	609370	570580	0.86839	0.11186	0.15596	0.80845	insignificant
Lmdn000248	Verbascose	828.275	C30H52O26	[M-H]-	Others	Saccharides and Alcohols	18878	14839	16221	47077	25728	25232	1.00986	0.04305	0.070402	0.97374	insignificant
Zmdn004824	Oleoacteoside	1010.33	C46H58O25	[M-H]-	Others	Others	1032300	977080	1400800	2163900	985300	904030	0.222399	0.74603	0.77917	0.24906	insignificant
Zmdn005258	Oleonuezhenide	1072.36	C48H64O27	[M-H]-	Others	Others	710430	648300	735680	415730	304300	420390	1.14669	0.0054103	0.014479	-0.87723	insignificant
